# Supplementary material for: Transcriptome profiling of mouse brains with qkI-deficient oligodendrocytes reveals major alternative splicing defects including self-splicing
Source: Sci Rep. 2017 Aug 8;7:7554. doi: 10.1038/s41598-017-06211-1 (PMC5548867; doi:10.1038/s41598-017-06211-1)
Supplement: Supplementary file 2 — Supplementary tables [file 41598_2017_6211_MOESM2_ESM.xls]

## Sheet: Table S1
Table S1. RNA-Seq statistics
Sample	Group	Total Raw Reads	Total High Quality Reads	Unmapped Read Count	Mapped Read Count*	Uniquely Mapped Read Count	Alignment rate**	Alignment rate (high quality)***	Whole Gene Read Count	Exon Read Count	5' UTR Read Count	3' UTR Read Count	Mitochondrial Read Count	Ribosomal Read Count	GC content
Index_21.Qc-B5-WT	QKIFL/FL; -	133569654	97652358	3060816	94591542	88947640	0.665927	0.91086	86040593	81058329	9735570	41132404	3184271	514084	0.48
Index_22.Qc-F5-WT	QKIFL/FL; -	156305028	112312740	5176456	107136284	100808484	0.644947	0.897569	97556365	93228726	11208681	46037840	3624297	561221	0.48
Index_25.Qc-G5-WT	QKIFL/FL; -	144054958	105383566	4194078	101189488	95458990	0.662657	0.905824	92314910	87096388	10463698	42708471	3202313	517248	0.48
Index_23.Qc-V3-KO	QKIFL/FL;Olig2Cre	113360422	84427438	3388276	81039162	76164956	0.671883	0.902135	73524657	69133288	8426143	34842187	2562435	481154	0.48
Index_27.Qc-X3-KO	QKIFL/FL;Olig2Cre	121225442	90053864	3587466	86466398	81438652	0.671795	0.904333	78684133	73938987	9009012	36420740	2775599	476780	0.48
Index_2.Qc-E5-KO	QKIFL/FL;Olig2Cre	133812608	99148154	4128368	95019786	89527590	0.669052	0.902968	86495940	81635142	9950668	39611855	3047855	519916	0.48
* Total high quality reads - unmapped reads
** Uniquely mapped / Total raw reads
*** Uniquely mapped / Total high quality reads

## Sheet: Table S2
Table S2. List of statistically significant differentially expressed genes between QKIFL/FL;- and QKIFL/FL;Olig2-Cre mice (adjusted pvalue < 0.05, baseMean > 100)
Genes are ordered by adjusted p-value
Gene Symbol	base Mean	log2FoldChange	lfcSE	stat	pvalue	adjusted pvalue
Mal	6617.32	-4.55737	0.11479	-39.7016	0	0
Ugt8a	8210.51	-3.86899	0.101892	-37.9714	0	0
Gltp	3531.98	-2.3718	0.0636468	-37.265	6.05757e-304	3.41163e-300
Tspan2	10315	-2.452	0.0683736	-35.8618	1.2043e-281	5.08697e-278
Sirt2	16679	-1.88515	0.0551587	-34.1769	5.33668e-256	1.80337e-252
Cnp	28020.1	-2.63995	0.0791973	-33.3338	1.2496e-243	3.51886e-240
9630013A20Rik	1281.31	-3.82388	0.115569	-33.0872	4.53447e-240	1.09449e-236
Pllp	2869.73	-2.35435	0.0736008	-31.9881	1.59761e-224	3.37415e-221
Bcas1	9072.07	-2.26328	0.0745337	-30.3658	1.55263e-202	2.91481e-199
Abhd3	3381.52	-2.02116	0.0711067	-28.4243	1.01215e-177	1.71012e-174
Enpp6	1608.04	-2.67471	0.0947274	-28.2358	2.12482e-175	3.26373e-172
Plxnb3	1900.35	-2.87607	0.106536	-26.9963	1.63472e-160	2.30168e-157
Scd1	7653.47	-2.01751	0.0839178	-24.0415	1.0241e-127	1.33102e-124
Gm19897	3215.02	-1.87189	0.0797424	-23.4742	7.49328e-122	9.04331e-119
Fa2h	1987.26	-3.44439	0.147059	-23.4219	2.55795e-121	2.88127e-118
Ppap2b	13287.9	-1.1834	0.0511173	-23.1506	1.43356e-118	1.51384e-115
Gng12	7518.14	-1.32638	0.0580756	-22.8388	1.88828e-115	1.87673e-112
Arhgef10	1878.86	-1.60465	0.0733155	-21.887	3.45695e-106	3.24493e-103
Plp1	88332.5	-4.14401	0.189832	-21.8299	1.20733e-105	1.07363e-102
A2m	1068.77	2.34539	0.108222	21.6721	3.7637e-104	3.17958e-101
Lims2	2246.19	-2.28808	0.1059	-21.606	1.57833e-103	1.26988e-100
BC114417	1160.32	-1.99734	0.094344	-21.1709	1.77294e-99	1.36162e-96
Car2	4956.98	-1.49106	0.0705074	-21.1476	2.90418e-99	2.13344e-96
Slc44a1	3856.15	-1.93443	0.0935584	-20.6761	5.68198e-95	4.00011e-92
Rnf122	1294.95	-1.70161	0.086481	-19.6761	3.45328e-86	2.33387e-83
Cers2	4255.94	-1.30134	0.0668603	-19.4636	2.23454e-84	1.45211e-81
Gjc3	2005.94	-2.29707	0.120338	-19.0884	3.15285e-81	1.97298e-78
Tmem100	1074.66	-1.65693	0.0890886	-18.5986	3.29508e-77	1.98835e-74
Papss2	512.7	-2.76513	0.149796	-18.4593	4.3932e-76	2.55957e-73
Neu4	1155.4	-2.56163	0.13883	-18.4516	5.06578e-76	2.85305e-73
Slc1a3	40048.9	-1.27088	0.0695194	-18.281	1.17342e-74	6.39553e-72
Grin2c	1984.41	-2.01257	0.110911	-18.1458	1.38585e-73	7.31729e-71
Nfasc	31453.7	-1.02409	0.0575235	-17.803	6.69747e-71	3.4291e-68
Ermn	1434.19	-2.89703	0.162952	-17.7784	1.03963e-70	5.16635e-68
Pon2	2731.62	-1.2107	0.0687615	-17.6072	2.16851e-69	1.04683e-66
Mbp	144079	-3.60321	0.206408	-17.4567	3.05901e-68	1.4357e-65
Elovl1	1219.19	-1.52363	0.0873363	-17.4456	3.72054e-68	1.69898e-65
Gm2a	6448.14	-1.23818	0.0711393	-17.405	7.55848e-68	3.36074e-65
Ttyh1	40101.7	-0.879362	0.0509059	-17.2742	7.35292e-67	3.18551e-64
Slc39a12	3402.61	-1.60909	0.0934826	-17.2127	2.13074e-66	9.00025e-64
Ntsr2	5374.14	-1.29381	0.0757184	-17.0872	1.8484e-65	7.61719e-63
Reep3	3394.84	-1.23257	0.0726526	-16.9652	1.48525e-64	5.97493e-62
Tmbim1	1453.42	-1.27769	0.0755557	-16.9106	3.75631e-64	1.47597e-61
S1pr1	7174.92	-1.19698	0.070843	-16.8963	4.79176e-64	1.84004e-61
Entpd2	923.51	-1.50559	0.0892023	-16.8783	6.49567e-64	2.43891e-61
S100b	4291.64	-1.89496	0.112946	-16.7776	3.55912e-63	1.30728e-60
Lap3	2414.29	-1.05868	0.0633514	-16.7112	1.08682e-62	3.90701e-60
Scd2	105089	-1.05358	0.0634389	-16.6078	6.12173e-62	2.15485e-59
Bcas1os2	424.114	-2.24169	0.13516	-16.5855	8.8749e-62	3.06021e-59
Tmem88b	1935.3	-2.30952	0.139439	-16.563	1.29094e-61	4.36233e-59
Sfxn5	11668.9	-1.10263	0.066627	-16.5493	1.62026e-61	5.36783e-59
Kif19a	928.209	-1.9502	0.119193	-16.3617	3.59125e-60	1.16688e-57
Aldh1l1	8835.45	1.10603	0.0682224	16.2122	4.13604e-59	1.31854e-56
Prr18	1190.24	-1.47731	0.0913915	-16.1646	8.95943e-59	2.80331e-56
Trf	5192.98	-1.7646	0.112399	-15.6994	1.52707e-55	4.69115e-53
Chst3	448.948	-2.17205	0.138646	-15.6662	2.57546e-55	7.77052e-53
Gjc2	928.906	-2.75326	0.175791	-15.6621	2.74756e-55	8.14434e-53
Vit	757.749	1.78459	0.11608	15.3738	2.45316e-53	7.1463e-51
Hmgn2	905.11	-1.65947	0.108137	-15.346	3.76922e-53	1.0794e-50
Atp10b	454.487	-2.27754	0.149163	-15.2688	1.23488e-52	3.47743e-50
AK003349	415.341	-2.2505	0.14759	-15.2483	1.68881e-52	4.67773e-50
Casr	364.955	-2.18037	0.143544	-15.1896	4.14717e-52	1.13017e-49
Ctso	2078.83	-1.19655	0.0792053	-15.107	1.45678e-51	3.90695e-49
Itpr2	2626.1	-1.31368	0.0869811	-15.1031	1.54601e-51	4.08147e-49
Gal3st1	1269.47	-1.73786	0.115466	-15.0509	3.40403e-51	8.84839e-49
Vcam1	2764.18	-1.59761	0.106596	-14.9876	8.85333e-51	2.26645e-48
Ddr1	5415.89	-0.831594	0.0564569	-14.7297	4.1549e-49	1.04778e-46
Plekhh1	1721.05	-1.49671	0.101901	-14.6879	7.71151e-49	1.91608e-46
Tspan15	1284.72	-1.51537	0.103238	-14.6785	8.85398e-49	2.16807e-46
AI464131	3287.56	-0.98542	0.0671419	-14.6767	9.09425e-49	2.19509e-46
Hes5	758.938	-1.44778	0.099101	-14.6092	2.45534e-48	5.84301e-46
Erbb3	432.825	-2.7691	0.190567	-14.5308	7.7261e-48	1.81306e-45
Lama1	1187.03	1.53405	0.106463	14.4092	4.53199e-47	1.04894e-44
Ntn4	1253.88	1.20451	0.0843107	14.2865	2.65629e-46	6.06496e-44
Prodh	890.642	-1.37744	0.0964971	-14.2745	3.15765e-46	7.11356e-44
Asrgl1	8872.2	-1.01338	0.0714581	-14.1814	1.19401e-45	2.65447e-43
Ttpa	433.967	-3.05843	0.216371	-14.1352	2.3062e-45	5.06046e-43
Sema4d	6197.14	-0.962539	0.0681623	-14.1213	2.80849e-45	6.08362e-43
Mfsd2a	2485.18	-1.32902	0.0947385	-14.0283	1.0459e-44	2.2369e-42
Gsn	7247.44	-1.90076	0.136224	-13.9532	3.00936e-44	6.35576e-42
1700110C19Rik	154.407	-3.18282	0.2286	-13.9231	4.58669e-44	9.56749e-42
Zfp488	673.067	-1.41951	0.10216	-13.895	6.79634e-44	1.40038e-41
Jam3	1721.73	-1.0263	0.0757102	-13.5556	7.34251e-42	1.47689e-39
Klhl5	5911.6	-0.885585	0.0656982	-13.4796	2.06253e-41	4.05215e-39
March8	6358.16	-0.75542	0.0560411	-13.4798	2.05767e-41	4.05215e-39
Ednrb	7325.36	-1.42935	0.106556	-13.414	5.00541e-41	9.72085e-39
Emp2	2387.76	-1.08538	0.0815053	-13.3167	1.85098e-40	3.55388e-38
Mlc1	10955	-0.803857	0.0608367	-13.2134	7.34658e-40	1.39469e-37
Gpr37	2160.19	-1.1405	0.0866328	-13.1647	1.40026e-39	2.62876e-37
AK202768	789.38	-1.43021	0.108812	-13.1439	1.84443e-39	3.42457e-37
Smyd1	424.875	-1.85665	0.143056	-12.9785	1.62087e-38	2.97676e-36
Tnfrsf19	10905.9	0.684662	0.0529258	12.9363	2.80988e-38	5.10491e-36
Epb4.1l2	11074.6	-0.739997	0.0572165	-12.9333	2.92086e-38	5.25009e-36
5930403L14Rik	1536.86	-1.49927	0.116143	-12.9088	4.01359e-38	7.13828e-36
Greb1	259.084	2.16884	0.169461	12.7985	1.67212e-37	2.94292e-35
Llgl1	4947.68	-0.95262	0.0748892	-12.7204	4.55613e-37	7.93612e-35
Col15a1	2008.46	1.99547	0.157409	12.677	7.93549e-37	1.36814e-34
Arhgef19	418.037	-1.71447	0.136676	-12.544	4.28933e-36	7.32046e-34
Kcne1l	613.354	-2.38148	0.190642	-12.4919	8.26671e-36	1.3894e-33
Hapln1	4995.95	-0.843934	0.0675606	-12.4915	8.30547e-36	1.3894e-33
Col4a1	13272.1	0.851414	0.0682632	12.4725	1.05437e-35	1.74654e-33
Fermt2	5889.78	-0.720836	0.057978	-12.4329	1.73199e-35	2.84114e-33
Elovl7	1858.14	-1.42324	0.114603	-12.4189	2.06362e-35	3.3526e-33
Parvb	4178.29	-1.03715	0.0839964	-12.3476	5.02149e-35	8.08029e-33
Ccdc80	1786.21	1.05285	0.0854295	12.3242	6.70674e-35	1.06903e-32
Bcan	19065.5	-0.940162	0.076981	-12.2129	2.65218e-34	4.18796e-32
Lamp1	25224	-0.63005	0.0518031	-12.1624	4.92861e-34	7.71053e-32
Abhd4	4669.32	-1.0676	0.0878149	-12.1573	5.24326e-34	8.12753e-32
Mmd2	14372.4	-0.656495	0.0540529	-12.1454	6.06701e-34	9.31892e-32
Gpr17	15521.6	-2.7794	0.229712	-12.0995	1.06284e-33	1.61782e-31
Aspa	424.47	-1.91344	0.158552	-12.0682	1.55527e-33	2.34624e-31
Tgfbi	611.641	1.35184	0.112091	12.0602	1.71338e-33	2.56189e-31
Lfng	1981.3	1.08993	0.0905153	12.0414	2.15198e-33	3.18946e-31
Elovl5	6959.53	-0.752657	0.0626547	-12.0128	3.04438e-33	4.47286e-31
Clu	31599.3	-0.850481	0.0709087	-11.994	3.81927e-33	5.56296e-31
Slc1a2	205644	-1.04741	0.0873982	-11.9844	4.28968e-33	6.19474e-31
Tmem2	2492.45	-0.974343	0.0817045	-11.9252	8.74589e-33	1.25229e-30
Sema6a	5618.65	-0.775716	0.065058	-11.9234	8.93391e-33	1.26847e-30
Ndrg2	31074.5	-0.946887	0.0794919	-11.9117	1.02803e-32	1.44746e-30
Unc5b	1465.19	-0.95181	0.0799274	-11.9084	1.06968e-32	1.49367e-30
Myrf	3193.04	-1.6873	0.1418	-11.8991	1.19595e-32	1.6563e-30
Fgfr3	6536.26	-0.833464	0.0705658	-11.8112	3.41833e-32	4.69562e-30
Gpr126	597.898	1.3808	0.117251	11.7764	5.16287e-32	7.03483e-30
Gstt3	452.426	2.11234	0.179865	11.744	7.58337e-32	1.02503e-29
Adamts4	2127.66	-1.68981	0.144169	-11.721	9.94427e-32	1.33348e-29
Efcab14	3559.21	-0.731082	0.0626421	-11.6708	1.79804e-31	2.3921e-29
Abtb2	1607.56	-0.896451	0.0768573	-11.6638	1.9505e-31	2.57467e-29
Stxbp3a	952.413	-1.17305	0.100872	-11.6291	2.93196e-31	3.84019e-29
Pla2g4a	390.87	-1.50885	0.13138	-11.4846	1.5758e-30	2.04806e-28
5730559C18Rik	385.08	-1.79347	0.157121	-11.4146	3.53625e-30	4.56095e-28
Mfge8	7841.99	-0.851791	0.0747228	-11.3993	4.21297e-30	5.3926e-28
Mobp	28752.3	-3.6747	0.324376	-11.3285	9.47902e-30	1.20419e-27
Fads1	15028.8	-0.60865	0.0538548	-11.3017	1.28719e-29	1.62301e-27
Fads2	10454	-0.6568	0.0581311	-11.2986	1.33328e-29	1.66868e-27
Sox10	3647.46	-1.24841	0.110672	-11.2803	1.64242e-29	2.04047e-27
Axl	2993.79	-0.734567	0.0651594	-11.2734	1.77626e-29	2.19064e-27
Gpt	440.587	-1.60197	0.143176	-11.1888	4.62755e-29	5.66573e-27
Tbx18	644.432	1.47633	0.132092	11.1765	5.31221e-29	6.45721e-27
Wnt7a	1721.68	0.848258	0.0763528	11.1097	1.12509e-28	1.35783e-26
Cyp4f15	355.557	-1.90195	0.171757	-11.0735	1.68742e-28	2.02203e-26
Sept2	6755.18	-0.66628	0.060191	-11.0694	1.76501e-28	2.10012e-26
Mir5114	3113.84	-1.0776	0.0979465	-11.0019	3.74016e-28	4.41915e-26
Col9a3	3017.24	-1.00603	0.0918125	-10.9574	6.12328e-28	7.18465e-26
Pea15a	33714.7	-0.644802	0.0590025	-10.9284	8.43297e-28	9.82644e-26
Scrg1	1520.58	-0.83918	0.077115	-10.8822	1.40152e-27	1.62192e-25
Acsbg1	10927.3	-0.811558	0.074874	-10.839	2.24962e-27	2.58569e-25
Col18a1	1538.84	0.873631	0.0812209	10.7562	5.53881e-27	6.32323e-25
Nkain4	1214.76	-0.931736	0.0869869	-10.7112	9.01629e-27	1.02241e-24
Luzp2	12116.8	-0.905868	0.0849213	-10.6671	1.45011e-26	1.62258e-24
Nipal4	539.729	-2.14195	0.200795	-10.6674	1.44661e-26	1.62258e-24
Vim	4439.26	0.682302	0.064112	10.6423	1.89314e-26	2.10437e-24
Gramd3	1819.95	-1.13275	0.107202	-10.5665	4.26139e-26	4.70591e-24
Cldn11	10056.7	-2.59862	0.246175	-10.556	4.76583e-26	5.22879e-24
Mcam	1548.11	-1.18496	0.112312	-10.5506	5.04592e-26	5.50038e-24
Igfbp4	9467.24	1.04147	0.0990906	10.5102	7.74976e-26	8.39358e-24
Slc12a2	6022.69	-0.640769	0.061025	-10.5001	8.6269e-26	9.28408e-24
Gamt	804.918	-1.3733	0.131111	-10.4743	1.13382e-25	1.21247e-23
Emp1	666.235	1.34111	0.12807	10.4717	1.16535e-25	1.23835e-23
Mid1ip1	4370.91	-0.770795	0.0736163	-10.4704	1.18089e-25	1.24702e-23
Lpar1	1899.84	-1.09162	0.105005	-10.3958	2.59011e-25	2.71817e-23
Tlr12	223.025	1.96844	0.190513	10.3323	5.03469e-25	5.251e-23
BC100523	748.183	1.11133	0.10834	10.2577	1.09232e-24	1.13226e-22
Vamp3	2431.87	-0.740482	0.0723348	-10.2369	1.35548e-24	1.39647e-22
Elovl2	2555.03	-0.854679	0.0836092	-10.2223	1.57555e-24	1.61336e-22
Pbxip1	6735.42	0.707689	0.0692524	10.219	1.63045e-24	1.65953e-22
Fam213a	4376.76	-0.708057	0.0694612	-10.1936	2.11853e-24	2.14339e-22
Phldb1	5807.85	-0.778308	0.076624	-10.1575	3.06846e-24	3.08599e-22
Gpld1	6816.93	0.798551	0.0789459	10.1152	4.73221e-24	4.73109e-22
Aqp4	15696.5	-0.736493	0.072968	-10.0934	5.91092e-24	5.87475e-22
Agpat3	16276.7	-0.577719	0.0577568	-10.0026	1.48429e-23	1.46659e-21
Magt1	1503.28	-1.15415	0.115892	-9.95885	2.3072e-23	2.26642e-21
Npc1	3626.77	-0.753029	0.0759885	-9.90978	3.77495e-23	3.6656e-21
Hhip	910.416	-0.979154	0.0991223	-9.87824	5.17326e-23	4.99471e-21
Gm11627	102.513	-2.43806	0.247041	-9.86905	5.66987e-23	5.44307e-21
Cldn10	1465.13	-0.947617	0.0965055	-9.8193	9.29834e-23	8.87597e-21
Cpm	518.839	-1.33542	0.136111	-9.81124	1.00723e-22	9.56074e-21
Fyn	15819	-0.610829	0.0624416	-9.7824	1.33991e-22	1.26476e-20
Hus1	1253.31	-0.850312	0.0870404	-9.76916	1.52713e-22	1.43347e-20
Lrp4	2375.25	-0.895557	0.0924061	-9.69153	3.27572e-22	3.05782e-20
Plcb3	1180.32	-0.835191	0.0862038	-9.68857	3.37232e-22	3.1307e-20
Serpinf1	2051.76	1.12302	0.116158	9.66806	4.12134e-22	3.80515e-20
Rcn2	9662.82	-0.553704	0.0573935	-9.6475	5.03679e-22	4.62509e-20
Padi2	1548.61	-1.35163	0.140916	-9.5918	8.6561e-22	7.90559e-20
Galnt6	245.878	-1.73399	0.180802	-9.59056	8.76095e-22	7.95834e-20
2610034M16Rik	172.319	-1.87151	0.195181	-9.58861	8.92835e-22	8.06703e-20
AK043332	109.072	2.42259	0.252829	9.58194	9.52375e-22	8.55921e-20
Fbln2	919.609	0.985133	0.103296	9.53699	1.47032e-21	1.31442e-19
Rap1a	3546.5	-0.605795	0.0635263	-9.53614	1.48245e-21	1.31829e-19
Lgi4	899.654	-1.11032	0.116566	-9.52518	1.64754e-21	1.45743e-19
Ddah1	11666.7	-0.656176	0.068965	-9.51463	1.82364e-21	1.6048e-19
Nadk2	2720.87	-0.624188	0.0656088	-9.51378	1.83849e-21	1.60949e-19
2810468N07Rik	1433.26	-0.943486	0.099815	-9.45234	3.31337e-21	2.8857e-19
Prex2	4067.22	-0.751253	0.0795645	-9.44207	3.65498e-21	3.1669e-19
Cyp1b1	685.823	1.05626	0.111905	9.43892	3.76659e-21	3.24695e-19
Sgk2	125.778	-2.15196	0.228053	-9.43626	3.86336e-21	3.31347e-19
Apoe	65131.6	-0.786392	0.0833622	-9.43344	3.9686e-21	3.38654e-19
Slc9a3r1	3117.83	-0.660117	0.070018	-9.42781	4.18735e-21	3.55525e-19
Bdh2	175.975	1.67287	0.177977	9.39936	5.48963e-21	4.63764e-19
Pacs2	13035.4	-0.572206	0.0612643	-9.33996	9.63738e-21	8.10115e-19
Aldh6a1	4144.19	-0.616545	0.0660748	-9.33102	1.04855e-20	8.77047e-19
Sema3d	940.403	-1.52683	0.163736	-9.32494	1.11046e-20	9.24256e-19
Col3a1	4737.5	0.96939	0.104195	9.30364	1.35719e-20	1.12407e-18
Pla2g5	365.608	1.58984	0.171402	9.27546	1.76854e-20	1.45762e-18
Prom1	1201.79	-0.923953	0.0997233	-9.26517	1.94762e-20	1.59743e-18
Inppl1	3250.64	-0.613898	0.0664127	-9.24368	2.38168e-20	1.944e-18
Necap2	1708.58	-0.767735	0.0831689	-9.23104	2.68015e-20	2.1771e-18
Tmem125	542.233	-1.8178	0.197981	-9.18169	4.24382e-20	3.43079e-18
AK008866	2099.02	-0.657442	0.071669	-9.17332	4.58688e-20	3.69047e-18
Tns3	8027.11	-0.77312	0.0842956	-9.17153	4.66336e-20	3.73423e-18
Ick	3507.63	-0.708546	0.0774989	-9.14267	6.09309e-20	4.85608e-18
Myom3	198.648	-1.64359	0.17999	-9.13157	6.75099e-20	5.35515e-18
Atp6v0a2	5370.34	-0.516747	0.0566396	-9.12342	7.27873e-20	5.7468e-18
Ddr2	1190.16	1.08803	0.119594	9.09765	9.23087e-20	7.25417e-18
Mag	14062.5	-2.53564	0.279269	-9.07957	1.09006e-19	8.52669e-18
Frmd8	1497.28	-1.03057	0.114015	-9.03889	1.58275e-19	1.23236e-17
Nbl1	2970.42	0.734329	0.0814889	9.0114	2.03438e-19	1.57674e-17
Chpt1	2535.15	-0.723634	0.0803947	-9.00102	2.2364e-19	1.72539e-17
Car5b	277.576	-1.2536	0.140156	-8.94433	3.74225e-19	2.87405e-17
Abcd3	7131.61	-0.526922	0.0589836	-8.93337	4.13227e-19	3.15922e-17
Golga7	5879.08	-0.520731	0.0584574	-8.90787	5.20202e-19	3.95916e-17
S100a1	2278.84	-0.706818	0.0793568	-8.90683	5.2512e-19	3.97867e-17
4930402H24Rik	6814.89	-0.670006	0.0754243	-8.88315	6.49934e-19	4.90236e-17
Degs1	6576.29	-0.483444	0.0544593	-8.87716	6.85887e-19	5.15056e-17
Col7a1	521.454	1.69449	0.191313	8.85713	8.20985e-19	6.13777e-17
Slc25a18	2854.19	-0.772715	0.0872652	-8.85479	8.38433e-19	6.2406e-17
1700047M11Rik	149.224	-2.0053	0.227453	-8.81633	1.1827e-18	8.7644e-17
Bmp4	560.381	-1.38105	0.157055	-8.79341	1.45094e-18	1.07053e-16
Colec12	1480.26	0.736426	0.083974	8.76969	1.79154e-18	1.31608e-16
Mtmr10	1780.42	-0.633757	0.0725627	-8.73391	2.46007e-18	1.79936e-16
Bmp7	1332.85	0.740801	0.0852863	8.68605	3.75268e-18	2.73298e-16
AK215081	1387.53	0.689618	0.0794315	8.68192	3.89137e-18	2.82183e-16
Adam9	5613.14	-0.568305	0.0657306	-8.64597	5.33481e-18	3.85201e-16
Specc1	5627.81	-0.504357	0.0585199	-8.61857	6.77976e-18	4.8745e-16
Galc	1808.02	-0.601916	0.0700209	-8.59623	8.23784e-18	5.89773e-16
Col13a1	285.139	1.85231	0.215509	8.59505	8.32299e-18	5.93355e-16
Sh3gl3	2955.71	-0.647872	0.0754038	-8.59204	8.54381e-18	6.06539e-16
Cmtm5	1866.56	-0.686474	0.0801893	-8.56066	1.12222e-17	7.93348e-16
Cyp2j9	1179.08	-0.906847	0.106005	-8.55472	1.18158e-17	8.31832e-16
5430435G22Rik	415.013	-1.23375	0.144333	-8.54792	1.25326e-17	8.78632e-16
Sspn	652.081	-1.02937	0.1216	-8.46517	2.5579e-17	1.78588e-15
Bgn	2267.18	0.873011	0.103167	8.46212	2.62564e-17	1.82563e-15
Arpc1b	1839.61	-0.687016	0.0813938	-8.44065	3.15588e-17	2.18532e-15
Prkcq	1429.15	-1.12568	0.134033	-8.39854	4.52067e-17	3.1176e-15
Tst	3008.12	0.637425	0.0761798	8.36739	5.89109e-17	4.04617e-15
Sema5a	9118.83	-0.447022	0.0538335	-8.30379	1.00841e-16	6.89801e-15
Alox5	156.42	-1.9524	0.235201	-8.30098	1.03252e-16	7.03445e-15
Ccnd1	4471.93	0.506796	0.0610907	8.29579	1.07868e-16	7.31942e-15
B230217O12Rik	228.269	1.36371	0.164792	8.27537	1.28055e-16	8.65444e-15
Rassf10	292.83	-1.19997	0.145399	-8.25295	1.54526e-16	1.04019e-14
Gpr137c	1532.58	-0.599802	0.0727349	-8.24641	1.63221e-16	1.09436e-14
Lum	687.242	1.56526	0.190305	8.22503	1.95136e-16	1.30317e-14
Glud1	23548.1	-0.46616	0.0566842	-8.2238	1.97157e-16	1.31148e-14
Col4a2	9765.19	0.549798	0.0669083	8.21719	2.08319e-16	1.3803e-14
Caskin2	1831.87	-1.09253	0.133442	-8.18733	2.6708e-16	1.76273e-14
1810037I17Rik	2816.81	-0.616763	0.075559	-8.16267	3.27704e-16	2.14608e-14
Stxbp3b	186.507	-1.38607	0.169831	-8.1615	3.30896e-16	2.15862e-14
Hipk2	1825.95	-0.790321	0.0971952	-8.13127	4.24819e-16	2.76067e-14
Slc1a5	355.273	1.46392	0.180187	8.1244	4.49578e-16	2.91037e-14
Myo1d	592.992	-1.03699	0.127849	-8.11108	5.01701e-16	3.2354e-14
Pld1	882.324	-0.896052	0.110774	-8.08898	6.01688e-16	3.86545e-14
S100a16	3936.94	-0.569077	0.0704023	-8.08321	6.3082e-16	4.02202e-14
Plekhb1	6004.81	-0.76999	0.0953766	-8.07316	6.85031e-16	4.35123e-14
Ptgr2	2710.36	-0.730716	0.0906379	-8.06193	7.51006e-16	4.75243e-14
Klhdc7a	487.942	-1.03958	0.128961	-8.06126	7.55108e-16	4.76056e-14
Kctd5	2722.14	-0.637857	0.0793658	-8.03692	9.21215e-16	5.78619e-14
Cat	4880.33	-0.512763	0.0638083	-8.03598	9.2835e-16	5.80941e-14
Plat	3620.48	-0.488725	0.0609236	-8.02193	1.04095e-15	6.48999e-14
Micall1	4641.55	-0.621964	0.0777354	-8.00104	1.23375e-15	7.66376e-14
Frem1	675.624	1.09953	0.137837	7.97704	1.49879e-15	9.276e-14
Scara3	1264.28	-0.709989	0.089157	-7.96335	1.67438e-15	1.03249e-13
AK018918	2707.93	-0.885338	0.111543	-7.93718	2.06838e-15	1.27081e-13
Plekhg3	781.146	-0.857049	0.108053	-7.93177	2.16036e-15	1.32252e-13
Phlpp1	6418.23	-0.453469	0.0572341	-7.92306	2.31735e-15	1.4135e-13
Gldc	1624.11	-0.869841	0.109847	-7.91865	2.40106e-15	1.45929e-13
Sall3	1118.38	0.946454	0.120147	7.87748	3.34048e-15	2.02297e-13
Apobec1	216.395	1.37275	0.174463	7.86846	3.59032e-15	2.1665e-13
BC023202	2191.14	-0.599105	0.0762218	-7.86002	3.84082e-15	2.30941e-13
Enpp1	343.611	1.09845	0.13991	7.85113	4.12317e-15	2.46167e-13
Fzd1	1800.06	0.658297	0.0841371	7.82409	5.11326e-15	3.04203e-13
C1ql1	809.753	-0.991399	0.127177	-7.79545	6.41808e-15	3.80491e-13
Efhd1	382.678	-1.13748	0.146128	-7.78413	7.01936e-15	4.14682e-13
Rftn2	1884.05	-0.747856	0.0962909	-7.76663	8.06043e-15	4.74526e-13
Car8	2987.52	0.819169	0.105484	7.76578	8.11473e-15	4.76064e-13
Fmnl2	4944.73	-0.517124	0.0667785	-7.74387	9.64346e-15	5.63792e-13
4833439L19Rik	11387.5	-0.380681	0.0491664	-7.74272	9.73141e-15	5.66972e-13
Gstm5	7090.09	-0.510156	0.0660558	-7.72311	1.13524e-14	6.59141e-13
Pak4	745.986	-0.787332	0.101955	-7.72236	1.14198e-14	6.60781e-13
Cnksr3	1266.52	-1.09087	0.141763	-7.69504	1.41452e-14	8.15691e-13
Slc25a34	610.399	1.36719	0.178611	7.65455	1.93996e-14	1.11253e-12
D030047H15Rik	2483.1	-0.652508	0.0852463	-7.65438	1.94244e-14	1.11253e-12
Hadh	1870.97	-0.572249	0.0749947	-7.63052	2.33813e-14	1.33463e-12
Eva1a	454.654	-1.00781	0.1321	-7.62913	2.3635e-14	1.34457e-12
Kank1	3110.48	-0.544924	0.071929	-7.57586	3.56751e-14	2.02271e-12
Metrn	2792.59	-0.714591	0.0946629	-7.54879	4.39312e-14	2.48248e-12
Ggta1	499.629	0.855865	0.113541	7.53792	4.77532e-14	2.68946e-12
Stat5a	365.801	0.991899	0.1319	7.52007	5.47475e-14	3.07314e-12
Folh1	523.04	-1.72418	0.229587	-7.50992	5.91621e-14	3.30994e-12
5330426P16Rik	578.319	-0.88881	0.118649	-7.49109	6.83034e-14	3.80876e-12
Prrg1	318.636	-1.08253	0.14494	-7.46883	8.09137e-14	4.4971e-12
Mrc1	1015.22	1.26023	0.169019	7.45613	8.91008e-14	4.93589e-12
Gatm	5271.35	-0.592462	0.0796211	-7.44102	9.99143e-14	5.51684e-12
Insc	186.906	-1.39016	0.187251	-7.42406	1.1358e-13	6.25097e-12
Entpd5	2875.59	-0.488528	0.0660165	-7.40009	1.3609e-13	7.46553e-12
Mxra8	795.441	0.894369	0.12092	7.39639	1.39938e-13	7.65174e-12
Cpox	2668.84	-0.564512	0.0763691	-7.39189	1.44754e-13	7.88958e-12
Phkg1	936.352	-0.638873	0.0866609	-7.37211	1.67953e-13	9.12453e-12
2900052N01Rik	1032.42	-2.20013	0.298547	-7.36945	1.71335e-13	9.27843e-12
Hrsp12	952.253	-0.826423	0.112174	-7.36735	1.74048e-13	9.39527e-12
Cav2	3122.46	-0.68363	0.092984	-7.35212	1.95084e-13	1.04973e-11
Frk	108.183	1.84972	0.251723	7.34822	2.00859e-13	1.07737e-11
Slain1	3397.21	-0.451333	0.0614474	-7.34503	2.05716e-13	1.09993e-11
Tlcd1	1151.21	-0.655257	0.0892174	-7.3445	2.06522e-13	1.10076e-11
Lamc3	990.712	0.762576	0.104037	7.32983	2.30451e-13	1.22059e-11
Crybb1	664.968	1.15389	0.157443	7.32896	2.31938e-13	1.22463e-11
Usp54	3173.36	-0.565215	0.0771632	-7.32493	2.39027e-13	1.25813e-11
Stab1	1981.7	0.88085	0.120315	7.32119	2.45787e-13	1.2897e-11
Jun	3477.26	-0.528037	0.0721456	-7.31905	2.49731e-13	1.30633e-11
Gab1	2046.6	-0.711566	0.0973107	-7.31231	2.62591e-13	1.36936e-11
Nwd1	3900.64	-0.738088	0.101102	-7.30042	2.86862e-13	1.49133e-11
Clic4	6924.58	-0.424983	0.058265	-7.29398	3.00926e-13	1.55965e-11
Tsc22d4	5215.53	-0.604687	0.0829131	-7.29302	3.03093e-13	1.56607e-11
Arsb	11801.1	-0.424695	0.0582879	-7.28616	3.1892e-13	1.64283e-11
Ptprz1	33667.9	-0.656614	0.0902469	-7.27576	3.44486e-13	1.76913e-11
Dock10	3588.58	-0.769194	0.105795	-7.27061	3.57867e-13	1.83228e-11
Rpl35a	541.86	-0.781272	0.10755	-7.26427	3.75065e-13	1.91453e-11
Rap2a	13597.3	-0.356251	0.0491615	-7.24654	4.27567e-13	2.17596e-11
Phgdh	2012.5	-0.674025	0.0930257	-7.24558	4.30588e-13	2.18475e-11
Ttyh2	1523.15	-0.580574	0.0802982	-7.23022	4.82224e-13	2.43942e-11
Tmem9b	6142.3	-0.408127	0.0567314	-7.19403	6.29052e-13	3.17268e-11
C1qtnf1	1112.92	0.829338	0.11571	7.16736	7.64577e-13	3.84473e-11
Rhobtb3	2525.68	-0.623241	0.0872042	-7.14691	8.87498e-13	4.4496e-11
Cnn3	6675.05	0.434946	0.0609513	7.13595	9.61195e-13	4.80484e-11
Cd81	21886.7	-0.442991	0.0621629	-7.1263	1.03106e-12	5.13886e-11
Rnf13	6540.21	-0.46163	0.0649389	-7.10868	1.17156e-12	5.82197e-11
St18	676.855	-0.963971	0.135665	-7.10553	1.19858e-12	5.93876e-11
Col5a2	1735.75	0.796041	0.112315	7.08756	1.36495e-12	6.74332e-11
Tmcc3	2903.82	-0.785073	0.11089	-7.07972	1.44448e-12	7.11541e-11
Cyp2j6	2000.79	-0.678472	0.0958942	-7.07522	1.49217e-12	7.32897e-11
Nde1	1479.29	-0.59178	0.0837195	-7.0686	1.56506e-12	7.6647e-11
Otud7b	2639.95	-0.621008	0.0878708	-7.06728	1.57999e-12	7.71546e-11
Islr	1703.93	1.00305	0.142148	7.05637	1.70906e-12	8.3217e-11
Spag9	34288.1	-0.374635	0.0531215	-7.05242	1.75829e-12	8.5368e-11
Hdhd2	4580.12	-0.637893	0.0909616	-7.01277	2.33646e-12	1.13114e-10
Aspg	322.825	1.36304	0.194659	7.00217	2.52027e-12	1.21664e-10
Col4a4	146.256	1.47629	0.211026	6.99575	2.63836e-12	1.26813e-10
Gm20319	150.192	-1.2894	0.184316	-6.99556	2.64193e-12	1.26813e-10
Pde5a	1164.19	0.685212	0.0979653	6.99444	2.66323e-12	1.27473e-10
Gpr155	5031.85	-0.457594	0.0654439	-6.99216	2.70684e-12	1.29194e-10
Plekho2	1264.93	0.859103	0.123004	6.98434	2.86192e-12	1.36211e-10
Hapln2	102.778	-2.0268	0.290236	-6.98328	2.88361e-12	1.36858e-10
Gpm6b	80804.1	-0.510788	0.0736166	-6.93849	3.96306e-12	1.87563e-10
1700088E04Rik	1359.73	-0.537415	0.0775817	-6.92709	4.29586e-12	2.02745e-10
Itih5	3928.36	0.61688	0.0890922	6.92406	4.38876e-12	2.06553e-10
2810459M11Rik	1671.89	0.807914	0.116884	6.91211	4.77482e-12	2.24098e-10
Il1rap	2380.83	-0.678045	0.0981356	-6.90926	4.87185e-12	2.28019e-10
Lrig1	4922.17	0.56397	0.0818496	6.89032	5.56672e-12	2.59821e-10
Emr1	822.865	0.719419	0.104433	6.88882	5.6259e-12	2.6186e-10
Mt1	4675.1	-0.638228	0.0926616	-6.88773	5.66895e-12	2.63139e-10
Tpmt	771.247	-0.72493	0.105497	-6.87156	6.35049e-12	2.93967e-10
Abca9	1286.33	0.605025	0.0880579	6.87077	6.38566e-12	2.94787e-10
BC064078	190.706	1.31773	0.192018	6.86253	6.76493e-12	3.11445e-10
Itgb8	1830.19	-0.659218	0.0961689	-6.85479	7.1419e-12	3.27906e-10
Tspan12	1611.72	-0.635153	0.0926933	-6.85219	7.27255e-12	3.33e-10
Kirrel2	389.226	-1.36075	0.198678	-6.84903	7.43498e-12	3.39518e-10
Emilin1	454.891	0.89717	0.131043	6.84637	7.575e-12	3.44979e-10
2310022B05Rik	6605.33	-0.586768	0.0857707	-6.84113	7.85734e-12	3.56875e-10
Tmc7	1352.44	-0.577257	0.0844696	-6.8339	8.26338e-12	3.7331e-10
AK192544	3993.09	-0.604665	0.0884855	-6.83349	8.28707e-12	3.73382e-10
Stard4	2804.48	0.5796	0.0848711	6.82918	8.54003e-12	3.83756e-10
Col6a3	997.071	0.781831	0.11452	6.82703	8.66897e-12	3.88517e-10
Ctsc	966.124	0.74608	0.109328	6.82423	8.83971e-12	3.95121e-10
Agpat5	5104.69	-0.479297	0.0702519	-6.82255	8.94362e-12	3.98711e-10
Cyp51	8740.08	-0.420893	0.0618453	-6.80558	1.00644e-11	4.47496e-10
Gas1	870.865	0.653162	0.0960088	6.80315	1.02355e-11	4.53908e-10
Pdpn	809.68	0.730335	0.1076	6.78751	1.14088e-11	5.04616e-10
Secisbp2l	14988	-0.523141	0.0772959	-6.76804	1.30543e-11	5.75888e-10
Fgfr1	6567.56	0.564248	0.0834309	6.76306	1.35107e-11	5.94469e-10
Csf1r	9148.6	0.457496	0.0677674	6.75098	1.46849e-11	6.42789e-10
Sgcb	6295.34	-0.37628	0.0557451	-6.75001	1.47839e-11	6.4545e-10
D17H6S56E-5	414.897	0.933727	0.13883	6.72569	1.74759e-11	7.61012e-10
Ubl3	11152.5	-0.373633	0.0555601	-6.72484	1.7579e-11	7.63534e-10
Dazap2	6833.87	-0.406705	0.0606559	-6.70512	2.01247e-11	8.69635e-10
Papss1	7000.08	-0.392952	0.0587483	-6.68874	2.25103e-11	9.70241e-10
Pik3r3	7476.32	-0.387167	0.0579164	-6.68493	2.31031e-11	9.93256e-10
Pdgfrl	250.506	1.13633	0.170124	6.67944	2.39851e-11	1.02856e-09
Fbxo8	1773.88	-0.538968	0.080841	-6.66701	2.61063e-11	1.11669e-09
Hpgds	561.499	0.710985	0.106728	6.66164	2.70784e-11	1.15535e-09
Slc6a13	1174.99	0.751789	0.113013	6.65224	2.88662e-11	1.22852e-09
Gng5	875.668	-0.611878	0.0921828	-6.63766	3.18691e-11	1.35292e-09
Tmem141	1285.93	-0.747006	0.112707	-6.62788	3.40547e-11	1.43847e-09
Gadl1	129.911	1.40139	0.211434	6.62801	3.40242e-11	1.43847e-09
Hpse	249.266	1.06487	0.160822	6.62142	3.55754e-11	1.49896e-09
Fdft1	9521.3	0.356264	0.0538512	6.61571	3.69762e-11	1.5541e-09
5031439G07Rik	11535.9	-0.368312	0.0557366	-6.60809	3.89318e-11	1.63224e-09
Proca1	344.618	1.24298	0.189149	6.57144	4.9831e-11	2.07887e-09
Slc29a3	1648.01	-0.509142	0.077608	-6.56043	5.36543e-11	2.23287e-09
Insig1	6151.97	0.438618	0.0669894	6.54757	5.84798e-11	2.4277e-09
Cyba	363.786	0.919052	0.140633	6.53512	6.35581e-11	2.63205e-09
Maf	2406.33	0.551889	0.0845391	6.52821	6.65622e-11	2.74972e-09
Atf5	1732.1	0.592148	0.0907433	6.52553	6.77634e-11	2.79251e-09
Dip2a	7902.88	-0.373789	0.0573668	-6.51577	7.23198e-11	2.97303e-09
1810041L15Rik	7816.94	-0.584042	0.0896427	-6.51522	7.25821e-11	2.97657e-09
Fcgr3	803.928	0.637576	0.0979247	6.51088	7.47106e-11	3.04906e-09
Lix1	3178.95	-0.408792	0.0627857	-6.51091	7.46993e-11	3.04906e-09
Stmn1	18236.5	-0.333532	0.0512378	-6.50949	7.54068e-11	3.07006e-09
Col6a2	2051.44	0.49622	0.0763229	6.50158	7.94784e-11	3.22804e-09
Csf1	1352.31	0.506797	0.0780714	6.49145	8.50117e-11	3.4445e-09
Unc93b1	1299.82	0.575755	0.0887457	6.4877	8.71582e-11	3.52303e-09
Dennd5a	19683.4	-0.363438	0.0560431	-6.48497	8.87507e-11	3.57883e-09
Rffl	949.349	-0.599866	0.0925064	-6.48459	8.89716e-11	3.5792e-09
Adam17	1874.11	-0.487376	0.0754754	-6.45742	1.06505e-10	4.27435e-09
Tagln2	1298.51	0.535611	0.0831658	6.44028	1.19255e-10	4.77473e-09
Gja1	19991.1	-0.453408	0.0704757	-6.43353	1.24676e-10	4.97996e-09
Cbs	2637.15	0.487184	0.0762612	6.38836	1.6768e-10	6.68188e-09
Mdfic	438.613	0.732736	0.114949	6.37446	1.83607e-10	7.29934e-09
S100a13	785.961	-0.700085	0.109972	-6.36602	1.93992e-10	7.69411e-09
Pdlim2	638.669	-1.26472	0.198729	-6.36406	1.96495e-10	7.77512e-09
1700003M07Rik	644.211	-0.922381	0.145708	-6.33035	2.44599e-10	9.63346e-09
Cdk18	2061.77	-0.633248	0.10038	-6.30851	2.81741e-10	1.10705e-08
Rlbp1	1641.71	0.558774	0.0889145	6.2844	3.29125e-10	1.29023e-08
Hadha	5122.66	-0.341394	0.0543659	-6.27955	3.39551e-10	1.32802e-08
Fnta	3940.53	-0.454622	0.0726481	-6.25787	3.9027e-10	1.52287e-08
Hes1	657.592	0.789134	0.126125	6.25679	3.92987e-10	1.52993e-08
Pdgfra	7760.78	-0.749401	0.119943	-6.24798	4.1579e-10	1.61499e-08
Ralgds	10733.9	-0.301167	0.0483984	-6.22267	4.88769e-10	1.89409e-08
Peli1	3760.5	-0.399257	0.0642327	-6.21579	5.10677e-10	1.97446e-08
Hfe	318.745	0.846224	0.136217	6.21232	5.22084e-10	2.01396e-08
Alpl	461.704	-0.842994	0.1361	-6.19393	5.86823e-10	2.2534e-08
Slc1a4	8712.94	0.501363	0.0811203	6.18049	6.39025e-10	2.44829e-08
Adora2b	439.566	-1.18496	0.19177	-6.17908	6.44742e-10	2.46461e-08
Npc2	4623.57	-0.36291	0.0588122	-6.17066	6.80048e-10	2.5937e-08
Pcx	6513.15	0.365417	0.0592867	6.16355	7.11329e-10	2.70689e-08
Rdx	7024.83	-0.452821	0.0734757	-6.16287	7.14374e-10	2.71237e-08
Hsd11b1	1168.47	-0.732671	0.119156	-6.14884	7.80517e-10	2.95687e-08
Gjb1	344.298	-1.55694	0.253456	-6.14285	8.10513e-10	3.06363e-08
Ado	5162.49	-0.392108	0.0638669	-6.13946	8.28019e-10	3.12281e-08
Nckap1l	1516.63	0.461926	0.0756108	6.10926	1.00094e-09	3.7582e-08
Rnd2	4905.15	-0.569921	0.0933651	-6.10422	1.03306e-09	3.87021e-08
Qk	37153.7	0.324934	0.0532532	6.10167	1.04964e-09	3.92359e-08
Sema4b	1629.67	0.536242	0.0878929	6.10108	1.05356e-09	3.92955e-08
Omp	102.121	1.76493	0.289823	6.08967	1.13141e-09	4.21063e-08
Acsl6	10795.7	-0.372066	0.0611115	-6.0883	1.14113e-09	4.23747e-08
Smim3	1137.1	0.64201	0.105467	6.08731	1.14824e-09	4.25452e-08
Aldh5a1	11850.4	-0.438225	0.0722272	-6.0673	1.30075e-09	4.79856e-08
Slc35a5	3286.42	-0.427755	0.070542	-6.06385	1.32905e-09	4.89229e-08
Spry1	1106.51	0.544165	0.0899166	6.05189	1.43157e-09	5.25823e-08
Map4k4	15401.4	-0.404011	0.066822	-6.04607	1.48422e-09	5.43976e-08
Stat3	4836.53	0.415453	0.0687197	6.04561	1.48848e-09	5.4436e-08
Lgals1	1012.36	0.73618	0.121856	6.04138	1.52799e-09	5.576e-08
Fzd2	556.348	-0.794929	0.131646	-6.03838	1.5567e-09	5.66853e-08
Gstt1	493.31	1.06021	0.175681	6.03485	1.59113e-09	5.78146e-08
Hsd17b4	4814.3	-0.351207	0.0582898	-6.02519	1.68911e-09	6.12429e-08
Ephx2	902.38	-0.704406	0.116917	-6.02484	1.69276e-09	6.12439e-08
Mr1	466.937	0.710264	0.11803	6.01763	1.76985e-09	6.38655e-08
C4b	1155.72	0.906403	0.150631	6.01737	1.77278e-09	6.38655e-08
Mtmr11	662.395	0.763391	0.126994	6.01124	1.84109e-09	6.61852e-08
Cxcr4	422.487	0.745911	0.124119	6.00966	1.85916e-09	6.66929e-08
Tmem63a	672.152	-0.69219	0.11521	-6.00809	1.87721e-09	6.70858e-08
Fam181a	288.146	1.0353	0.172319	6.00802	1.87805e-09	6.70858e-08
Ssr3	11384.3	-0.382023	0.0636307	-6.00375	1.92806e-09	6.86883e-08
Hsdl2	2836.31	-0.411053	0.0684688	-6.0035	1.93105e-09	6.86883e-08
Tmem176b	2954.9	0.53146	0.0887026	5.99148	2.07937e-09	7.38087e-08
Rhog	1210.13	-0.714853	0.119331	-5.99052	2.09167e-09	7.40897e-08
Ppap2c	266.087	-1.03008	0.172198	-5.98195	2.20478e-09	7.79331e-08
Hadhb	843.392	-0.601906	0.100834	-5.96925	2.38349e-09	8.40739e-08
Ephb1	4967.43	-0.419965	0.0703911	-5.96616	2.42901e-09	8.55011e-08
Vhl	4567.04	-0.410605	0.0689754	-5.95292	2.63395e-09	9.25224e-08
Rras2	3300.76	-0.417629	0.0702166	-5.94772	2.71907e-09	9.53141e-08
Acadl	2177.74	-0.404495	0.0680295	-5.94587	2.75e-09	9.61989e-08
Prrx1	792.149	-0.63094	0.10616	-5.9433	2.79345e-09	9.75167e-08
C3ar1	153.27	1.19915	0.202226	5.92976	3.0338e-09	1.05689e-07
Ppp1r3c	2760.95	0.396981	0.0669913	5.92586	3.10671e-09	1.08006e-07
Fmo5	162.165	-1.0973	0.185393	-5.91879	3.24323e-09	1.12521e-07
Fabp7	8792.67	0.733503	0.123943	5.91807	3.25744e-09	1.12782e-07
Naaa	952.683	-0.830774	0.140567	-5.91017	3.41751e-09	1.18082e-07
Sparc	34154.5	-0.546162	0.0924588	-5.90709	3.48201e-09	1.19821e-07
Smco3	346.981	-0.850869	0.144459	-5.89004	3.86108e-09	1.32595e-07
Samd4b	5783.8	-0.334983	0.0571129	-5.86529	4.48353e-09	1.53659e-07
Mog	4264	-2.1159	0.360925	-5.86243	4.56132e-09	1.56008e-07
Ano1	359.478	0.805006	0.137455	5.85653	4.72652e-09	1.61332e-07
Rpp25	768.285	0.596225	0.10185	5.85394	4.80049e-09	1.63526e-07
Tgfbr2	1725.19	0.489293	0.0837198	5.84442	5.08349e-09	1.72818e-07
Tmem163	3313.95	-0.446463	0.0764896	-5.8369	5.31797e-09	1.80426e-07
Tprn	1021.67	-0.699958	0.120039	-5.83109	5.50657e-09	1.86451e-07
Kndc1	8163.79	-0.579869	0.099469	-5.82964	5.55475e-09	1.87706e-07
Smim15	3015.05	-0.399369	0.0686049	-5.82129	5.83946e-09	1.96933e-07
Spp1	530.222	0.885498	0.152126	5.82082	5.85603e-09	1.97099e-07
AK088743	234.934	0.899829	0.1551	5.80159	6.56872e-09	2.20646e-07
Pcsk6	766.138	-0.672846	0.11603	-5.79891	6.67469e-09	2.23761e-07
Epas1	8212.05	-0.4349	0.0750036	-5.79838	6.69569e-09	2.24021e-07
St6galnac3	536.199	-0.740094	0.12767	-5.79693	6.75398e-09	2.25524e-07
Athl1	560.601	0.732268	0.126595	5.78433	7.28039e-09	2.42622e-07
Svip	3156.8	-0.346864	0.0600346	-5.77773	7.57153e-09	2.51828e-07
Pla2g16	1047.66	-0.716785	0.124276	-5.76771	8.03557e-09	2.66737e-07
Col20a1	361.057	-0.920402	0.159687	-5.76379	8.22462e-09	2.72477e-07
Col4a6	391.515	0.883049	0.153247	5.76228	8.29872e-09	2.74394e-07
Edn3	596.749	0.667697	0.115901	5.76091	8.36638e-09	2.75552e-07
Wnk1	14057.9	-0.352855	0.0612472	-5.76117	8.35336e-09	2.75552e-07
Agl	3752.08	-0.506667	0.0879547	-5.76055	8.38422e-09	2.75603e-07
Cav1	1416.35	-0.473147	0.0822198	-5.75465	8.682e-09	2.84837e-07
Dnaic1	234.169	-0.894057	0.155458	-5.75113	8.86464e-09	2.90266e-07
Ppp1r16b	7873.95	-0.503688	0.0876705	-5.74525	9.17876e-09	2.9997e-07
Sypl	2771.55	-0.429703	0.0749184	-5.73561	9.7162e-09	3.16921e-07
Ppp1r14a	117.113	-1.54304	0.269065	-5.73484	9.76024e-09	3.17744e-07
Jam2	4464.28	-0.465114	0.0811737	-5.72986	1.00513e-08	3.26592e-07
Gabra2	7040.05	-0.594661	0.103936	-5.72144	1.05628e-08	3.42551e-07
Tor1aip2	5579.96	-0.302724	0.0529764	-5.71431	1.10148e-08	3.56524e-07
Ctnna1	4711.89	-0.323813	0.056686	-5.7124	1.11394e-08	3.59868e-07
B930003M22Rik	172.934	-0.985644	0.172764	-5.70516	1.16236e-08	3.74794e-07
Sdc4	3773.76	0.66522	0.116703	5.70011	1.19728e-08	3.85318e-07
Cyp20a1	686.544	-0.557228	0.0977646	-5.69969	1.20023e-08	3.85534e-07
Tmbim6	22872.9	-0.305225	0.053581	-5.69651	1.22283e-08	3.92047e-07
Desi1	9929.31	-0.446459	0.0783952	-5.69498	1.23387e-08	3.94839e-07
Cyp4f14	263.212	-1.11278	0.195477	-5.69266	1.25075e-08	3.99485e-07
Bche	524.953	-0.647563	0.113772	-5.69177	1.25731e-08	4.00822e-07
Sox1	1650.53	0.602384	0.105952	5.68543	1.30487e-08	4.15198e-07
Cacng5	3348.49	0.688332	0.121117	5.68319	1.32209e-08	4.19887e-07
Nmb	264.882	1.34905	0.237482	5.68065	1.34186e-08	4.25366e-07
Cdk5rap2	1275.51	0.850014	0.149685	5.67868	1.35734e-08	4.2947e-07
Tmeff2	6266.9	-0.387878	0.068327	-5.67679	1.37246e-08	4.33442e-07
Lrrn1	5818.23	-0.458207	0.0808678	-5.66613	1.46063e-08	4.59613e-07
Wfikkn2	226.928	0.990951	0.174891	5.66611	1.46077e-08	4.59613e-07
Anln	672.055	-0.592797	0.104706	-5.66154	1.50023e-08	4.71152e-07
Nxt2	2398.82	-0.3936	0.0695491	-5.65931	1.51984e-08	4.76425e-07
Sycp3	368.613	-0.733218	0.129585	-5.65822	1.52955e-08	4.7858e-07
Paqr6	210.796	-1.22901	0.217242	-5.65734	1.53737e-08	4.80136e-07
Lhfpl2	2368.1	-0.380428	0.0672576	-5.65628	1.54687e-08	4.82214e-07
Stx2	1218.66	-0.556875	0.0986891	-5.64272	1.6738e-08	5.20819e-07
Nes	1885.07	0.390661	0.0692951	5.63764	1.72399e-08	5.34468e-07
Sh3glb1	9703.18	-0.302485	0.053654	-5.6377	1.72333e-08	5.34468e-07
Plcd1	756.725	0.564536	0.100341	5.62618	1.84247e-08	5.70154e-07
Cx3cr1	5723.1	0.409275	0.0728652	5.61688	1.94433e-08	6.00573e-07
AK039110	944.784	-0.551308	0.0981717	-5.61575	1.95707e-08	6.03407e-07
Gpc5	2358.73	-0.717243	0.127728	-5.6154	1.96108e-08	6.0354e-07
Sox8	4349.72	-0.413055	0.0735686	-5.61455	1.97071e-08	6.05402e-07
Emc1	5938.43	-0.318021	0.0566602	-5.61279	1.99095e-08	6.10511e-07
S1pr5	542.892	-1.17711	0.209876	-5.60861	2.03963e-08	6.24305e-07
Phyhipl	18192.7	-0.273002	0.0486783	-5.60829	2.04336e-08	6.24314e-07
Tmem123	1375.54	-0.476602	0.0850021	-5.60694	2.05932e-08	6.28056e-07
Syde2	334.76	-0.861648	0.153711	-5.60563	2.07504e-08	6.3171e-07
Slc14a1	1209.52	-0.729376	0.130136	-5.60471	2.08607e-08	6.33925e-07
Syt11	65069.6	-0.29641	0.0530123	-5.59135	2.25308e-08	6.83449e-07
Rhoa	13410.4	-0.266435	0.0477084	-5.58465	2.34176e-08	7.07468e-07
Ankrd40	8172.54	-0.336506	0.0602581	-5.58442	2.34483e-08	7.07468e-07
Emx2os	155.305	1.17732	0.211413	5.56882	2.56463e-08	7.72407e-07
Cped1	347.774	1.01668	0.182658	5.56604	2.60588e-08	7.83434e-07
Loxl2	370.082	0.852554	0.153268	5.56252	2.65913e-08	7.98024e-07
Lyn	966.464	0.479794	0.0863103	5.55895	2.7141e-08	8.13075e-07
Rbbp9	2201	-0.363137	0.065341	-5.55757	2.73558e-08	8.18059e-07
Nudcd2	1213.02	-0.439125	0.0792358	-5.542	2.99032e-08	8.92659e-07
Myo6	8406.3	-0.326605	0.0589779	-5.53776	3.06366e-08	9.12938e-07
Rgcc	1328.82	-0.485893	0.0878225	-5.53266	3.15405e-08	9.38217e-07
Cldn25	5887.98	-0.337416	0.0610322	-5.5285	3.22982e-08	9.5907e-07
Trip6	373.5	0.741165	0.134136	5.52546	3.28633e-08	9.73858e-07
Plekha1	9445.11	-0.342254	0.0619461	-5.52504	3.29411e-08	9.73858e-07
Aldh1a1	2869.67	0.52023	0.0941612	5.52489	3.29691e-08	9.73858e-07
Tnfrsf1a	937.326	0.560552	0.101493	5.52304	3.3318e-08	9.82444e-07
Stk17b	1106.95	0.54557	0.098951	5.51354	3.51695e-08	1.03343e-06
E330009J07Rik	6472.32	-0.312285	0.0567188	-5.50585	3.67381e-08	1.07765e-06
Vav2	1547.01	0.433859	0.0788791	5.5003	3.79143e-08	1.11023e-06
Wnt5a	1291.52	0.549574	0.100115	5.48945	4.03188e-08	1.17859e-06
AK040057	196.798	-0.926761	0.168914	-5.4866	4.09749e-08	1.1957e-06
Gjb6	2598.44	-0.679392	0.123888	-5.48393	4.15971e-08	1.21177e-06
Etnk2	338.767	-0.934036	0.170428	-5.48054	4.2404e-08	1.23315e-06
Spry4	1948.15	0.480259	0.0877133	5.47533	4.36692e-08	1.26776e-06
Tnr	7328.05	-0.604026	0.11039	-5.47177	4.45568e-08	1.28913e-06
Zfp664	6851.57	-0.322918	0.0590187	-5.47146	4.46343e-08	1.28913e-06
Sbds	2900.85	-0.326348	0.0596437	-5.47162	4.45942e-08	1.28913e-06
Siglech	1150.8	0.537937	0.0983242	5.47106	4.47357e-08	1.28985e-06
AK198984	218.421	-0.949512	0.174114	-5.4534	4.94149e-08	1.41839e-06
Il17rd	981.595	0.701286	0.128599	5.45329	4.94456e-08	1.41839e-06
Ypel2	4379.85	-0.335123	0.0616461	-5.43625	5.44141e-08	1.55564e-06
Klhl4	1305.33	-0.490775	0.0903451	-5.43222	5.56564e-08	1.58846e-06
Aplp1	75758.6	-0.253383	0.0468108	-5.41291	6.20077e-08	1.76377e-06
Taldo1	6432.58	-0.411275	0.0760077	-5.41096	6.26868e-08	1.78009e-06
Angpt1	1418.79	0.795227	0.147492	5.39165	6.98136e-08	1.97914e-06
Il33	977.967	-0.758071	0.140895	-5.38039	7.4326e-08	2.10354e-06
Vash2	807.662	0.597128	0.111068	5.37625	7.60525e-08	2.1488e-06
Cdkn1a	2097.59	0.50173	0.0933294	5.37591	7.61989e-08	2.14934e-06
AK021280	3854.81	-0.497042	0.0925114	-5.37277	7.7536e-08	2.18341e-06
Rnf144b	2098.86	0.374592	0.0698458	5.36313	8.17905e-08	2.29939e-06
Dbndd2	7472.72	-0.306018	0.0570652	-5.3626	8.20307e-08	2.30231e-06
Gprc5b	8020.87	-0.391802	0.0730798	-5.36129	8.26309e-08	2.31531e-06
Zfyve21	755.138	-0.500541	0.0933907	-5.35964	8.33874e-08	2.33264e-06
Hspa2	3176.64	-0.330809	0.0617654	-5.3559	8.51319e-08	2.3775e-06
Ccnyl1	1157.1	-0.518272	0.0968699	-5.35019	8.78622e-08	2.4497e-06
Fkbp10	1165.52	0.630987	0.118136	5.34121	9.23281e-08	2.56998e-06
Arhgap11a	550.223	0.613009	0.114929	5.33379	9.61818e-08	2.67284e-06
Igfbp3	1682.56	0.521026	0.0977646	5.3294	9.85373e-08	2.7338e-06
1700071M16Rik	1216.82	0.665477	0.125668	5.29553	1.18672e-07	3.28163e-06
Cenpf	531.643	0.643368	0.121578	5.29182	1.21106e-07	3.34346e-06
Rnf182	1103.47	-0.475384	0.0898985	-5.28801	1.23657e-07	3.40834e-06
Elovl6	8887.16	-0.283907	0.0537621	-5.2808	1.2862e-07	3.53935e-06
Mfrp	604.322	-0.816412	0.15488	-5.27125	1.35496e-07	3.72251e-06
Svil	1289.08	0.590299	0.112004	5.27033	1.36179e-07	3.73521e-06
C1qtnf5	604.502	-0.815307	0.15472	-5.26957	1.3674e-07	3.74451e-06
Fzd7	671.037	0.61903	0.117664	5.261	1.43274e-07	3.91159e-06
Fbn2	825.067	0.641363	0.12191	5.26096	1.43305e-07	3.91159e-06
Tmco3	3240.27	-0.363072	0.0690211	-5.2603	1.43819e-07	3.91929e-06
Lss	2316.73	-0.51187	0.0973213	-5.25958	1.44383e-07	3.92639e-06
Gna13	4782.71	-0.369351	0.0702272	-5.25938	1.44544e-07	3.92639e-06
Slc35d1	801.957	-0.572628	0.108921	-5.25726	1.46217e-07	3.96547e-06
Pla2g7	9640.22	0.618341	0.117632	5.25657	1.4677e-07	3.97408e-06
C1qa	2718.15	0.488162	0.0929451	5.25216	1.50327e-07	4.06387e-06
Ror2	220.168	0.844534	0.160826	5.25123	1.51084e-07	4.07781e-06
Fam107b	1905.74	-0.432042	0.0823081	-5.24908	1.52863e-07	4.11925e-06
Mmgt1	5284.31	-0.310231	0.0591338	-5.24625	1.55225e-07	4.17623e-06
Aspm	350.869	0.660927	0.126039	5.24382	1.57288e-07	4.22502e-06
Tmem229a	4822.02	-0.495022	0.094413	-5.24316	1.5785e-07	4.23339e-06
Scg3	28979.5	0.405273	0.077309	5.24224	1.58639e-07	4.2478e-06
Plxnb1	7391.05	-0.384782	0.0734603	-5.23796	1.62358e-07	4.34052e-06
Fam227b	157.398	-1.43461	0.274382	-5.22853	1.7086e-07	4.56057e-06
Ifitm2	595.859	0.571131	0.109263	5.22712	1.72173e-07	4.58839e-06
Antxr1	2209.37	0.536167	0.102606	5.22552	1.73671e-07	4.62101e-06
Mcm3	514.331	0.578906	0.110871	5.22142	1.77558e-07	4.717e-06
Zfp217	453.094	0.681914	0.130753	5.21529	1.83535e-07	4.86814e-06
Tmed5	2400.36	-0.429315	0.0823761	-5.21164	1.87178e-07	4.95699e-06
Tjap1	1574.86	-0.625962	0.120128	-5.2108	1.88026e-07	4.97166e-06
Hn1l	711.576	-0.574757	0.110308	-5.21049	1.88345e-07	4.97231e-06
Clasp2	39061.5	-0.239157	0.0459401	-5.20585	1.93115e-07	5.09027e-06
Col4a5	1494.37	0.527766	0.101487	5.20035	1.98913e-07	5.23494e-06
Chchd3	4066.06	-0.309231	0.0594675	-5.19999	1.99294e-07	5.23683e-06
Tnfrsf21	8811.42	-0.272792	0.0525255	-5.19351	2.06364e-07	5.41416e-06
Onecut2	406.581	-0.821875	0.158271	-5.19283	2.07125e-07	5.42571e-06
AK202301	2168.81	-0.347534	0.0670546	-5.18285	2.18521e-07	5.71537e-06
Etv5	8229.55	0.318924	0.0615424	5.18219	2.19291e-07	5.72664e-06
Tprkb	3640.12	-0.348183	0.0672098	-5.18055	2.21238e-07	5.76859e-06
Phactr3	9539.8	-0.314771	0.0607711	-5.17961	2.22352e-07	5.78868e-06
Abhd17b	4202.28	-0.287329	0.0554775	-5.17919	2.22847e-07	5.79265e-06
Il18	950.436	-0.483869	0.0935621	-5.17164	2.32049e-07	6.02258e-06
Me1	5617.9	-0.298855	0.0578756	-5.16374	2.4206e-07	6.27278e-06
Adcyap1r1	17131.1	-0.40496	0.0784353	-5.16299	2.43042e-07	6.28857e-06
Tob2	1871.23	0.456938	0.0885131	5.16238	2.43829e-07	6.2993e-06
Rab10	17093.3	-0.266561	0.0516558	-5.16033	2.46512e-07	6.35887e-06
Akt2	8642.43	0.37735	0.073178	5.1566	2.5147e-07	6.4769e-06
Gli1	186.091	-1.00994	0.195941	-5.15432	2.54559e-07	6.53653e-06
Gm11747	205.886	0.893757	0.173397	5.1544	2.5445e-07	6.53653e-06
Frmd4a	8295.14	-0.341339	0.0663229	-5.14662	2.65229e-07	6.80015e-06
Nab1	2142.71	-0.40595	0.0790492	-5.13541	2.81527e-07	7.20708e-06
Lamc1	5892.16	0.345517	0.0672946	5.13439	2.83059e-07	7.22442e-06
Tecta	138.924	1.16131	0.226181	5.13444	2.82981e-07	7.22442e-06
Dbt	2125.67	-0.3954	0.077186	-5.12268	3.01219e-07	7.67632e-06
Zcchc24	6151.2	-0.403607	0.0789702	-5.11088	3.20659e-07	8.15941e-06
Mfap3l	4666.1	-0.457294	0.0896034	-5.10353	3.33374e-07	8.47021e-06
Rgs20	1948.36	-0.369221	0.0724488	-5.0963	3.46363e-07	8.78701e-06
Stmn4	17197.2	-0.385594	0.0757078	-5.09318	3.52106e-07	8.9193e-06
Aldh3a2	4123.2	-0.313385	0.0616985	-5.0793	3.78818e-07	9.5816e-06
Yes1	1491.84	-0.420246	0.0828194	-5.07424	3.89042e-07	9.8255e-06
Pnrc2	4127.62	-0.32406	0.0639481	-5.06754	4.02983e-07	1.01624e-05
Wipf1	1187.67	-0.419521	0.0829574	-5.05706	4.25768e-07	1.0705e-05
Tgfb3	1144.76	0.424709	0.0839787	5.05734	4.25151e-07	1.0705e-05
Fcer1g	458.274	0.775007	0.153271	5.05644	4.2715e-07	1.07238e-05
Ppm1j	178.803	1.28687	0.254815	5.05022	4.41313e-07	1.10629e-05
Aff1	1101.76	0.532881	0.105528	5.04967	4.42585e-07	1.10784e-05
Snta1	2046.77	-0.410482	0.0813369	-5.04669	4.49519e-07	1.12353e-05
AK047804	402.907	-1.75656	0.348685	-5.03765	4.71271e-07	1.17616e-05
Stat6	1149.86	0.475754	0.0944734	5.03585	4.75722e-07	1.18552e-05
Itga8	668.195	0.521074	0.103781	5.02089	5.14323e-07	1.27982e-05
Bpgm	4682.61	-0.304264	0.0606694	-5.01513	5.29987e-07	1.31686e-05
Sept9	5812.79	0.309722	0.0618799	5.00521	5.5802e-07	1.38448e-05
Setd8	2753.47	-0.376523	0.07529	-5.00097	5.70434e-07	1.4132e-05
Ston2	1895.79	-0.52782	0.105708	-4.9932	5.9388e-07	1.46914e-05
Ust	4357.07	-0.358942	0.0719273	-4.99035	6.02709e-07	1.4888e-05
Nacc2	8868.18	-0.353038	0.0707641	-4.98894	6.07112e-07	1.49748e-05
Slc35b2	2794.34	-0.337642	0.0676949	-4.98769	6.1104e-07	1.50497e-05
Amt	1265.52	-0.407333	0.0816996	-4.98574	6.17245e-07	1.51805e-05
Zdhhc9	6573.28	-0.320866	0.0643846	-4.98359	6.24164e-07	1.53283e-05
Mycl	2337.17	-0.460273	0.0924163	-4.98043	6.34448e-07	1.55582e-05
Lgr5	511.721	0.825467	0.165761	4.97985	6.36339e-07	1.5582e-05
Lrrc2	115.472	-1.13616	0.228275	-4.97713	6.45326e-07	1.57792e-05
Lama4	1899.93	0.373907	0.0751906	4.97279	6.59961e-07	1.61137e-05
Clic1	1134.33	0.4246	0.0854561	4.96864	6.74253e-07	1.64389e-05
Kcnab3	2465.38	0.483965	0.0977392	4.9516	7.36065e-07	1.79201e-05
Heatr5a	1347.93	-0.458063	0.0925208	-4.95091	7.38656e-07	1.79573e-05
Emc7	4811.87	-0.313557	0.0633471	-4.94982	7.42804e-07	1.80322e-05
Ermp1	5938.12	-0.31989	0.0647011	-4.94412	7.64875e-07	1.85414e-05
Etv4	1341.92	0.470435	0.0951769	4.94274	7.70338e-07	1.86325e-05
Rgs5	2642.23	-0.469842	0.0951627	-4.93725	7.92305e-07	1.9124e-05
Rab21	4145.82	-0.298016	0.0603993	-4.9341	8.05217e-07	1.94079e-05
Mki67	1276.79	0.602299	0.122107	4.93254	8.11659e-07	1.95353e-05
Vcan	3920.23	-0.531106	0.107805	-4.92657	8.36868e-07	2.01134e-05
Iqgap1	2706.19	0.385693	0.0783475	4.92285	8.52911e-07	2.04699e-05
Lhfp	2790.51	0.358328	0.0728679	4.9175	8.76557e-07	2.10075e-05
Lonrf3	1170.72	-0.449999	0.0915899	-4.9132	8.96016e-07	2.14435e-05
E2f5	772.883	-0.5277	0.107441	-4.91152	9.0374e-07	2.15977e-05
Ppp2r3a	3238.5	-0.40328	0.0821385	-4.90976	9.11897e-07	2.17619e-05
Ndnf	1478.22	0.688745	0.140325	4.90822	9.19062e-07	2.19019e-05
Trpm3	5383.1	0.364061	0.0742223	4.90501	9.34218e-07	2.22318e-05
Ntrk2	50365.6	-0.422342	0.0861233	-4.90393	9.394e-07	2.23236e-05
Hsd17b12	6314.4	-0.298241	0.0608674	-4.89985	9.59112e-07	2.27601e-05
Sec14l2	2290.64	-0.319587	0.0652447	-4.89828	9.66779e-07	2.29098e-05
Lrp5	993.339	0.471455	0.0962746	4.89698	9.73213e-07	2.303e-05
Abca2	20584.8	-0.231766	0.0473676	-4.89292	9.93488e-07	2.34769e-05
Aif1l	516.091	0.665298	0.136013	4.89143	1.00108e-06	2.36232e-05
Eml1	6331.95	-0.351029	0.0717935	-4.88942	1.01131e-06	2.38314e-05
1110007C09Rik	403.485	-0.666246	0.136621	-4.8766	1.07928e-06	2.53623e-05
Chadl	1476.77	-0.483775	0.0993294	-4.87041	1.11367e-06	2.6098e-05
Echdc1	3440.71	-0.315274	0.0647542	-4.86879	1.12285e-06	2.62766e-05
Idh1	6596.92	-0.412711	0.0848483	-4.8641	1.14979e-06	2.68327e-05
Dlx1as	3010.52	0.60104	0.123669	4.86006	1.17352e-06	2.73487e-05
Lgr6	447.149	0.946259	0.194831	4.85681	1.19291e-06	2.77622e-05
Ndp	588.135	-0.581805	0.119881	-4.85319	1.21493e-06	2.8197e-05
Ptn	43373.2	0.231134	0.0476392	4.85177	1.22367e-06	2.83609e-05
Snap23	624.244	-0.620048	0.127976	-4.84504	1.26586e-06	2.92985e-05
Plxnb2	6325.63	0.296984	0.0614201	4.8353	1.32948e-06	3.0729e-05
Lhx2	3258.27	-0.475581	0.0984463	-4.83086	1.35941e-06	3.13461e-05
Med22	2819.07	0.291835	0.0604189	4.8302	1.36395e-06	3.13969e-05
AK216920	2616.9	-0.360287	0.0746985	-4.82322	1.41261e-06	3.24726e-05
Hmgcll1	1823.62	0.334808	0.0694308	4.82219	1.41991e-06	3.2552e-05
Taf9b	2953.64	-0.331996	0.0688458	-4.8223	1.4191e-06	3.2552e-05
Car12	877.825	-0.499961	0.1037	-4.82121	1.42691e-06	3.26682e-05
Sec14l5	130.536	-1.30493	0.270769	-4.81933	1.44045e-06	3.29334e-05
Adi1	2185.85	-0.552931	0.1149	-4.81227	1.49229e-06	3.40726e-05
AK018679	15064.1	0.267412	0.0556071	4.80895	1.51727e-06	3.45963e-05
Tlr7	309.731	0.683162	0.142092	4.80788	1.52535e-06	3.47337e-05
Elk3	1104.39	0.389139	0.0809925	4.80463	1.55039e-06	3.52562e-05
Ldlrap1	307.872	-0.654833	0.136367	-4.80198	1.57108e-06	3.56788e-05
Tbx21	155.353	2.18912	0.456164	4.79897	1.59481e-06	3.61691e-05
Manea	3372.98	-0.334398	0.0698358	-4.78835	1.6816e-06	3.80862e-05
Wnt7b	2683.18	-0.426228	0.0891631	-4.78032	1.75014e-06	3.95854e-05
Thbs2	1304.45	0.604393	0.126491	4.77813	1.76929e-06	3.99651e-05
Cdc42ep2	1185.18	-0.483173	0.101154	-4.77661	1.78272e-06	4.02147e-05
Agbl2	140.465	1.07135	0.224522	4.77167	1.82702e-06	4.11042e-05
Wipi1	1351.63	-0.436325	0.0914368	-4.77188	1.82513e-06	4.11042e-05
Lgi3	8297.27	-0.47779	0.100166	-4.76996	1.84259e-06	4.13995e-05
Spcs2	5423.86	-0.257724	0.0540362	-4.76946	1.84718e-06	4.14474e-05
Itgb1	9661.93	-0.282347	0.0592424	-4.76596	1.87953e-06	4.21174e-05
Sept4	5326.49	-0.437827	0.0918788	-4.76526	1.88607e-06	4.22079e-05
Hpgd	394.4	0.727471	0.152699	4.76407	1.89723e-06	4.24016e-05
Dera	549.249	-0.692	0.145447	-4.75774	1.95768e-06	4.36947e-05
Acss2	3949.3	-0.438756	0.092263	-4.75549	1.97963e-06	4.41264e-05
Spi1	305.709	0.643291	0.135439	4.74968	2.03735e-06	4.53531e-05
Nkx6-2	602.55	-0.805329	0.169606	-4.74824	2.05191e-06	4.56172e-05
Ube2c	225.46	0.844704	0.178289	4.73783	2.16024e-06	4.78995e-05
Lcorl	3288.06	-0.413985	0.0873773	-4.7379	2.15942e-06	4.78995e-05
Itpr3	382.837	0.671447	0.14192	4.73116	2.23239e-06	4.94345e-05
Col9a1	279.173	0.757047	0.16013	4.72772	2.27058e-06	5.02143e-05
Sema6d	7179.81	-0.339951	0.0719362	-4.72573	2.29288e-06	5.06412e-05
Hif3a	381.67	-0.673262	0.142595	-4.72149	2.34119e-06	5.16406e-05
Fam21	8882.82	-0.258685	0.0548338	-4.71761	2.38626e-06	5.25662e-05
Cldn14	111.524	-1.46331	0.31089	-4.70686	2.51558e-06	5.53427e-05
9430041J12Rik	1498.63	-0.565236	0.120311	-4.69813	2.62548e-06	5.76855e-05
Hbegf	1124.27	-0.48416	0.103067	-4.69753	2.63333e-06	5.77828e-05
Slc22a23	10356.1	-0.256219	0.0545657	-4.69561	2.6581e-06	5.82506e-05
Ptplb	2202.01	-0.377633	0.0804577	-4.69356	2.68497e-06	5.87634e-05
Dnm2	4591.75	-0.332581	0.0709308	-4.68881	2.74802e-06	6.00654e-05
Trps1	2851.02	-0.422337	0.0902742	-4.67838	2.89148e-06	6.31195e-05
Dhrs4	534.38	-0.507659	0.108537	-4.67728	2.907e-06	6.33764e-05
Idh2	2921.29	0.344465	0.0737121	4.67311	2.96677e-06	6.4596e-05
Selplg	1595.01	-0.619849	0.132811	-4.66716	3.05397e-06	6.63577e-05
Josd2	1567.83	-0.564427	0.120939	-4.66705	3.05553e-06	6.63577e-05
Zfp14	1039.98	-0.674083	0.144614	-4.66125	3.14301e-06	6.81697e-05
AK048595	3654.25	0.385847	0.0828592	4.65665	3.21394e-06	6.96189e-05
Fbxo7	1411.78	-0.373102	0.0801814	-4.65322	3.26785e-06	7.06961e-05
Pxdc1	529.561	-0.645142	0.138901	-4.64462	3.40696e-06	7.35172e-05
Cp	1216.21	0.383914	0.0827323	4.64043	3.47681e-06	7.49288e-05
Abhd5	2381.83	-0.337394	0.0728267	-4.63284	3.60692e-06	7.76337e-05
Gna12	3679.65	-0.298825	0.0645319	-4.63065	3.64515e-06	7.83568e-05
Scarb2	5391.47	-0.357551	0.0772987	-4.62558	3.73557e-06	8.00966e-05
Gpam	6193.64	-0.377368	0.0815797	-4.62576	3.73228e-06	8.00966e-05
Cort	556.291	0.678089	0.146656	4.62369	3.76982e-06	8.07285e-05
Clgn	883.084	-0.446435	0.0966213	-4.62046	3.82888e-06	8.17861e-05
Trim67	1668.11	0.530405	0.114791	4.6206	3.82629e-06	8.17861e-05
Aldh2	4595.47	0.351418	0.0760776	4.61921	3.85204e-06	8.21769e-05
Pla2g3	329.616	-0.702944	0.152335	-4.61446	3.94123e-06	8.39736e-05
Serpine2	22201	0.425841	0.0923154	4.6129	3.97099e-06	8.44072e-05
Gareml	1160.38	-0.521309	0.113012	-4.61286	3.97157e-06	8.44072e-05
Acox1	17358.5	-0.2346	0.0508856	-4.61033	4.02021e-06	8.53334e-05
P4ha3	501.185	0.762896	0.165584	4.6073	4.07929e-06	8.63706e-05
Slc13a3	1769.16	-0.562817	0.122265	-4.60325	4.15949e-06	8.79583e-05
Gas2l3	276.313	0.829108	0.180193	4.60123	4.20005e-06	8.87051e-05
Boc	1981.27	0.477027	0.103752	4.59775	4.27076e-06	9.00859e-05
AK161424	968.862	-0.467822	0.101781	-4.59637	4.29917e-06	9.05721e-05
Thsd4	1759.46	-0.455926	0.0993195	-4.59049	4.42197e-06	9.30432e-05
Nras	6957.76	-0.338508	0.0737884	-4.58754	4.4849e-06	9.42499e-05
Dpy19l3	5253.7	-0.387896	0.0846009	-4.58502	4.53951e-06	9.52791e-05
Gm6537	163.671	-0.840125	0.183264	-4.58423	4.55672e-06	9.55214e-05
1700066M21Rik	2201.79	-0.319687	0.0697421	-4.58385	4.56493e-06	9.5575e-05
Oplah	1558.16	0.389102	0.0849507	4.58033	4.64243e-06	9.70773e-05
Col11a2	1960.64	-0.63925	0.139582	-4.57974	4.65546e-06	9.72295e-05
Alas2	612.416	-0.686248	0.150003	-4.57491	4.76428e-06	9.93793e-05
Parp9	261.145	0.768441	0.168134	4.5704	4.86799e-06	0.000101417
Lamb1	3622.45	0.289479	0.063344	4.56994	4.87856e-06	0.000101513
Map3k1	1255.93	0.548094	0.119997	4.56755	4.93456e-06	0.000102552
Ifi30	385.212	0.662847	0.145234	4.564	5.01885e-06	0.000104175
Krcc1	804.34	-0.515556	0.113164	-4.55584	5.21769e-06	0.000108169
Rhoq	4166.93	0.305216	0.067024	4.55383	5.26774e-06	0.00010894
Fam57a	1636.65	-0.320512	0.0705217	-4.54487	5.49684e-06	0.000113503
Acsf2	940.771	-0.455181	0.100157	-4.54468	5.50182e-06	0.000113503
4931406C07Rik	2121.38	-0.387854	0.0853471	-4.54442	5.50855e-06	0.000113503
Prkd3	1818.75	-0.376867	0.0829447	-4.54359	5.53037e-06	0.000113814
Tmem144	356.233	-0.707074	0.15575	-4.53979	5.63094e-06	0.000115743
Bco2	131.55	-1.13897	0.250901	-4.53952	5.63811e-06	0.000115749
Tmem117	1476.63	-0.452656	0.0997616	-4.53738	5.69566e-06	0.000116789
Efemp2	819.578	0.54074	0.119209	4.53608	5.73081e-06	0.000117367
Mif4gd	1003.07	-0.396339	0.0874249	-4.53349	5.80179e-06	0.000118677
Chmp1b	2064.25	-0.372794	0.0822795	-4.53082	5.87541e-06	0.000120037
Kazn	6746.08	-0.276389	0.0610165	-4.52974	5.90571e-06	0.000120511
Piga	694.551	-0.516451	0.114077	-4.52722	5.97639e-06	0.000121806
Zfp703	2618.61	0.328369	0.0725551	4.52579	6.01715e-06	0.000122489
Asl	1056.93	0.432832	0.0956611	4.52463	6.05001e-06	0.00012301
Rab5c	10512.9	-0.270394	0.0598157	-4.52046	6.17054e-06	0.000125309
Prdm1	158.737	0.988604	0.218784	4.51863	6.22418e-06	0.000126247
Mrc2	889.106	0.432393	0.0957535	4.51569	6.31121e-06	0.000127859
Id3	3187.34	0.399752	0.088566	4.5136	6.37359e-06	0.000128968
AK083203	543.523	-0.745133	0.165159	-4.5116	6.4339e-06	0.000129877
Il6st	7184.97	0.332005	0.0735877	4.5117	6.43104e-06	0.000129877
I54	20945.5	-0.350617	0.077749	-4.5096	6.49491e-06	0.000130952
Hbb-bt	1883.73	-0.70979	0.157512	-4.50627	6.59764e-06	0.000132707
Snapc1	1368.38	-0.451246	0.10023	-4.50212	6.72804e-06	0.000135169
Sft2d2	2546.73	0.423344	0.0941581	4.49609	6.92133e-06	0.000138887
Sccpdh	5697.16	-0.329925	0.0734499	-4.49184	7.061e-06	0.000141354
Hepacam	5971.92	-0.357049	0.0795115	-4.49053	7.10464e-06	0.000142059
Selt	20890.4	-0.216606	0.0482449	-4.48972	7.13174e-06	0.000142433
Me2	1763.29	-0.337728	0.0752591	-4.48754	7.20493e-06	0.000143724
Mcm5	756.214	0.483416	0.107808	4.48405	7.32399e-06	0.000145927
Cyth4	1302.22	0.426664	0.0952105	4.48128	7.41979e-06	0.000147662
Slc35a2	2215.12	-0.299095	0.0667605	-4.48013	7.45992e-06	0.000148286
Hgf	286.961	-0.624403	0.139389	-4.47959	7.47881e-06	0.000148486
Ogn	693.79	-0.758817	0.169705	-4.4714	7.77103e-06	0.000154107
Abat	34699.2	-0.346996	0.0776459	-4.46896	7.86018e-06	0.000155692
Akr1b10	941.357	-0.439049	0.0983604	-4.46367	8.0567e-06	0.000159212
Grn	5981.05	0.272741	0.0611781	4.45815	8.26695e-06	0.000163176
Shisa3	509.371	1.88359	0.422528	4.45789	8.27696e-06	0.000163183
Cd68	766.046	0.521221	0.117032	4.45367	8.44141e-06	0.000166231
Rassf4	1186.83	0.519124	0.11661	4.4518	8.51529e-06	0.000167491
Rab37	253.685	0.884654	0.198867	4.44847	8.64843e-06	0.000169912
Trim59	788.808	-0.45632	0.102666	-4.44471	8.8011e-06	0.00017271
Nptxr	69458	-0.222794	0.0501638	-4.44132	8.94089e-06	0.00017525
Ect2	286.764	0.800761	0.180334	4.44043	8.97801e-06	0.000175773
Fam102a	4886.19	-0.253492	0.0572071	-4.43112	9.37458e-06	0.000183113
C1ra	104.085	1.05998	0.239252	4.43039	9.40608e-06	0.000183516
Tppp	40303.8	-0.335649	0.0758752	-4.4237	9.70249e-06	0.000189081
Lrrc16a	3387.79	-0.28101	0.0635553	-4.42151	9.80133e-06	0.000190787
Tmem66	15459.9	-0.238517	0.0539768	-4.41888	9.92143e-06	0.000192903
Hsn2	255.945	-0.938656	0.212662	-4.41383	1.01558e-05	0.000197233
AK219268	900.321	-0.412671	0.0935405	-4.41168	1.02572e-05	0.000198973
EF651821	259.221	1.09433	0.248427	4.40503	1.05768e-05	0.000204938
Gcnt4	802.768	0.600259	0.136352	4.40228	1.07117e-05	0.000207313
Trib1	1725.07	0.430312	0.0978085	4.39953	1.08484e-05	0.00020972
Ptpn21	636.408	0.503088	0.114524	4.39288	1.11861e-05	0.000216
Tnfaip6	168.905	1.18858	0.271301	4.38103	1.18119e-05	0.000227824
Tspan6	2876.36	-0.357426	0.0815937	-4.38056	1.18374e-05	0.000228056
Agt	2105.82	-1.63235	0.3731	-4.37509	1.2138e-05	0.000233557
Sfxn1	6063.28	0.275604	0.0629971	4.37487	1.21506e-05	0.000233557
Cyfip1	8705.12	-0.267464	0.0611996	-4.37036	1.24044e-05	0.000238165
Pcbp3	5207.05	0.385468	0.0882404	4.36839	1.25168e-05	0.000240049
Epn2	10334.3	-0.219815	0.0503543	-4.36537	1.2691e-05	0.000243115
Tm7sf3	3713.91	-0.389306	0.0892782	-4.3606	1.29707e-05	0.000248191
Acad11	2084.73	-0.399886	0.0917197	-4.35987	1.30139e-05	0.000248736
Gpt2	5150.98	-0.275413	0.0632458	-4.35465	1.3328e-05	0.000254453
Ktn1	8249.42	-0.283681	0.0651635	-4.35337	1.34058e-05	0.000255649
Hopx	1768.84	-0.477591	0.109841	-4.348	1.37382e-05	0.000261691
Tyrobp	917.673	0.496182	0.114167	4.34609	1.38586e-05	0.000263688
Mpp5	3057.03	-0.332675	0.0765746	-4.34445	1.39622e-05	0.00026536
Phf21b	1112.88	0.454039	0.104521	4.34402	1.39901e-05	0.000265591
Ncapd2	2141.07	0.487021	0.112421	4.33212	1.47681e-05	0.000279732
Snx3	10420.1	-0.222484	0.0513877	-4.32952	1.49433e-05	0.000282734
Ror1	109.789	0.982026	0.227109	4.32402	1.53211e-05	0.000289235
Sesn1	4232.02	0.301423	0.0697406	4.32206	1.54581e-05	0.000291495
Crip2	9325.19	0.219201	0.0507273	4.32116	1.5521e-05	0.000292355
Dmpk	824.647	-0.547313	0.126832	-4.31525	1.59423e-05	0.000299623
AB352175	1399.24	-0.347826	0.0806362	-4.31352	1.60677e-05	0.000301644
Pax6	817.973	0.602097	0.139679	4.31056	1.62839e-05	0.000305365
abParts	883.633	0.67282	0.156108	4.30998	1.63273e-05	0.000305838
Ankib1	5993.6	-0.336213	0.078176	-4.30072	1.70246e-05	0.000318547
Ggh	910.805	-0.485964	0.11302	-4.29979	1.70962e-05	0.000319532
Gstm1	5057.91	0.397242	0.0925139	4.29386	1.7559e-05	0.00032782
Mospd2	1539.62	-0.401874	0.0936414	-4.29163	1.77369e-05	0.00032979
Tmem98	521.466	-0.586271	0.13661	-4.29155	1.77426e-05	0.00032979
Pacrg	1003.62	0.453222	0.105599	4.2919	1.77147e-05	0.00032979
Twf1	4902.96	-0.270207	0.0630011	-4.28893	1.79534e-05	0.000333341
Ier3	315.022	0.55503	0.129448	4.28766	1.80566e-05	0.000334889
Apobec3	202.518	0.714359	0.166652	4.28654	1.81476e-05	0.000336208
AB346228	1370.74	-0.483627	0.112844	-4.28582	1.82068e-05	0.000336935
Lpo	183.948	0.948673	0.22173	4.27851	1.88145e-05	0.000347801
Slc4a4	17969.7	-0.343215	0.0804156	-4.26801	1.97225e-05	0.000364187
AK077163	245.338	0.78712	0.184735	4.2608	2.03696e-05	0.000375725
Fermt3	480.394	0.512203	0.120237	4.25995	2.04474e-05	0.00037675
Spg20	1657.65	-0.338661	0.0796893	-4.24977	2.13993e-05	0.000393858
Irf6	120.387	-0.855329	0.201371	-4.24752	2.16147e-05	0.000397391
Igfbp2	5222.04	0.365127	0.0860511	4.24315	2.20406e-05	0.000403902
Igsf1	2591.7	-1.49524	0.352386	-4.24319	2.2036e-05	0.000403902
Rfx4	1596.55	0.424664	0.100072	4.24358	2.19982e-05	0.000403902
Hrk	4867.42	-0.350172	0.0825658	-4.24112	2.22405e-05	0.000407123
D830015G02Rik	342.994	-0.616983	0.145786	-4.23211	2.31512e-05	0.000423336
Myh7	667.929	-0.459799	0.108921	-4.22139	2.42803e-05	0.000443503
Carhsp1	2886.85	-0.336016	0.0797761	-4.21199	2.53129e-05	0.000461367
Spred1	13368.5	-0.279449	0.0663976	-4.20871	2.56828e-05	0.000467604
Acot11	3721.66	0.440689	0.104727	4.20798	2.57668e-05	0.000468561
Emc3	5989.33	-0.271952	0.064631	-4.20777	2.57908e-05	0.000468561
Enpp4	1375.57	-0.358275	0.085162	-4.20698	2.58801e-05	0.000469679
Omg	10275.8	-0.267607	0.0636455	-4.20464	2.61495e-05	0.000474058
C4a	482.83	0.703369	0.167445	4.20058	2.66229e-05	0.000482122
Aurkb	153.124	0.86524	0.206007	4.20005	2.66851e-05	0.000482731
Tbc1d2b	1729.51	0.319864	0.0761753	4.19905	2.68037e-05	0.000484359
Kcnn3	2138.53	-0.456841	0.108816	-4.19827	2.68958e-05	0.000485504
Pex7	1723.74	-0.410286	0.0977377	-4.19783	2.69483e-05	0.000485932
Bdnf	2277.31	-0.3199	0.0763285	-4.19109	2.77614e-05	0.000500061
Npcd	74786.6	-0.209899	0.050122	-4.18777	2.81715e-05	0.000506907
Slc12a9	2125.06	-0.383379	0.091653	-4.18294	2.87759e-05	0.000517232
Cybrd1	1227.7	0.63208	0.151191	4.18068	2.90643e-05	0.00052186
Myh14	2068.81	0.34748	0.0831619	4.17836	2.93619e-05	0.000526644
BC096410	4604.44	-0.352661	0.0844241	-4.17725	2.95049e-05	0.000528647
Dusp15	1751.12	-0.488915	0.117239	-4.17023	3.04294e-05	0.000544634
Tulp3	1507.06	0.32904	0.0789493	4.16773	3.07644e-05	0.000550047
Tpp1	4502.22	-0.237288	0.0569916	-4.16355	3.13332e-05	0.000559625
Ncoa4	7706.42	-0.255523	0.0613964	-4.16186	3.15669e-05	0.000563203
Dbx2	1253.52	0.388503	0.0933858	4.16019	3.17978e-05	0.000566726
Galnt16	9876.99	-0.344327	0.0828756	-4.15475	3.25644e-05	0.000579776
Pus7	1508.72	-0.360893	0.086903	-4.15283	3.28395e-05	0.000584059
Mgp	696.876	-0.462898	0.111505	-4.15136	3.30505e-05	0.000587193
Cd4	478.626	-0.579636	0.139663	-4.15026	3.32094e-05	0.000589398
1810010H24Rik	258.867	0.68818	0.165837	4.14975	3.32841e-05	0.000590104
Tfeb	625.208	-0.514317	0.124207	-4.14082	3.46063e-05	0.000612451
Doc2g	1099.93	1.82678	0.441171	4.14075	3.46171e-05	0.000612451
Thap2	985.102	-0.397096	0.0961559	-4.12971	3.63216e-05	0.000641265
Hist2h3c1	615.869	-0.472031	0.114315	-4.12921	3.6401e-05	0.000641995
Baalc	12649	-0.295969	0.0717052	-4.12758	3.66606e-05	0.0006459
Cdh19	163.628	-0.841953	0.204355	-4.12005	3.78797e-05	0.000665297
Tmem59	12323.5	-0.230804	0.0560279	-4.11946	3.79768e-05	0.000666309
Acadm	2198.74	-0.30067	0.073092	-4.11358	3.89568e-05	0.000682794
Tlr4	149.688	0.7649	0.186166	4.1087	3.97897e-05	0.000695514
Cdca7l	172.661	0.922357	0.224476	4.10894	3.97487e-05	0.000695514
Slc22a8	1804.52	0.345467	0.0840839	4.1086	3.9806e-05	0.000695514
D830031N03Rik	543.697	0.659954	0.160659	4.1078	3.99442e-05	0.000697207
Trub1	1664.09	0.326263	0.0795624	4.10072	4.11873e-05	0.000718164
Gdpd2	682.433	-0.716348	0.174723	-4.09992	4.13297e-05	0.000719903
Vwf	1470.53	0.397343	0.0969242	4.09952	4.14009e-05	0.000720402
Tmem184c	5992.75	-0.248575	0.0606415	-4.09909	4.14775e-05	0.000720992
Ptpre	3089.68	-0.380428	0.0928952	-4.09523	4.21742e-05	0.000732349
Tmem47	9280.48	-0.317498	0.0775422	-4.09451	4.23054e-05	0.000733872
2810417H13Rik	198.758	0.833056	0.203498	4.09367	4.24592e-05	0.000735785
Uaca	1196.26	0.371271	0.0908739	4.08556	4.3971e-05	0.000759645
Slc6a11	25387.4	-0.329387	0.0806355	-4.08488	4.40993e-05	0.000761084
Arx	1724.19	0.348969	0.085453	4.08375	4.43143e-05	0.000764014
Tnc	2580.85	-0.323249	0.0792522	-4.07875	4.52794e-05	0.000779859
Tnfsf12	392.908	0.518847	0.127216	4.07848	4.53317e-05	0.000779963
Csrp1	8139.76	-0.399734	0.0980717	-4.07593	4.58303e-05	0.00078774
Cml1	486.684	-0.508381	0.124779	-4.07424	4.6164e-05	0.000792669
Zfand3	5857.06	-0.214961	0.0527654	-4.0739	4.62332e-05	0.000793052
Erbb2	317.18	0.546756	0.134463	4.06621	4.77836e-05	0.000817985
AB351190	1776.29	-0.317274	0.078086	-4.06314	4.8417e-05	0.000827989
Ldhb	25751.1	0.281443	0.069272	4.06287	4.84725e-05	0.0008281
Slc45a3	229.9	-1.16216	0.286066	-4.06256	4.85381e-05	0.000828384
Selenbp1	485.327	0.472022	0.11622	4.06144	4.87699e-05	0.0008315
Klhl2	12619.7	-0.285388	0.0703021	-4.05945	4.91875e-05	0.000837775
Tbc1d12	1560.11	-0.402769	0.0992238	-4.05919	4.92425e-05	0.000837866
4930523C07Rik	214.296	0.64368	0.158586	4.05888	4.93084e-05	0.000838143
4931406P16Rik	3850.98	-0.256654	0.0632481	-4.05789	4.95187e-05	0.000840029
Igf1	2658.29	0.402238	0.0991227	4.05798	4.94989e-05	0.000840029
Postn	834.902	0.444525	0.1098	4.04849	5.15482e-05	0.000873579
Snx5	5755.35	-0.255712	0.0631958	-4.04635	5.20232e-05	0.000880447
Igfbpl1	705.095	0.70746	0.174846	4.04619	5.20577e-05	0.000880447
Fam222a	838.71	-0.413779	0.102311	-4.04433	5.24732e-05	0.000886011
Pcdh9	14800.7	-0.244214	0.0603856	-4.04425	5.24915e-05	0.000886011
Prdx6	13085.7	-0.267573	0.0662053	-4.04157	5.30945e-05	0.000895294
Cdk1	291.988	0.667635	0.16526	4.03991	5.34716e-05	0.000900754
Ush1g	102.177	1.33517	0.330551	4.03921	5.36307e-05	0.000902534
Sh3bp4	3352.4	-0.426311	0.105766	-4.0307	5.56111e-05	0.000934931
AK037155	412.408	-0.53752	0.133372	-4.03022	5.57238e-05	0.000935894
Notch3	1586.21	-0.46211	0.114854	-4.02344	5.7354e-05	0.000962317
Gabbr1	57344.8	-0.183356	0.0455979	-4.02116	5.79122e-05	0.000970718
Hic1	276.972	0.645862	0.160794	4.01671	5.90161e-05	0.000988241
Ccp110	4636.68	-0.231202	0.0576041	-4.01364	5.97899e-05	0.00100021
Notch2	2354.83	0.440643	0.109814	4.01261	6.00502e-05	0.00100357
Tyms	224.563	0.611973	0.152552	4.01158	6.03135e-05	0.00100697
Slc25a45	387.186	0.583003	0.145606	4.00397	6.22876e-05	0.00103891
Cdv3	7263.73	-0.213195	0.0532612	-4.00281	6.25951e-05	0.00104227
Sqle	11364	0.236525	0.0590907	4.00274	6.26128e-05	0.00104227
9130019P16Rik	1379.71	-0.399802	0.0999953	-3.9982	6.38249e-05	0.00106036
Sc5d	4127.21	-0.337054	0.0843646	-3.9952	6.46395e-05	0.00107216
Serinc5	6510.95	-0.342137	0.0856387	-3.99512	6.4662e-05	0.00107216
Steap3	942.853	0.527528	0.132102	3.99334	6.51488e-05	0.00107908
Cyth3	4072.22	0.254109	0.0636365	3.99313	6.52074e-05	0.00107908
Baz1a	276.221	-0.559221	0.140087	-3.99196	6.55307e-05	0.00108337
Aim1	132.672	1.12222	0.281346	3.98875	6.64213e-05	0.00109702
Top2a	1265.73	0.506165	0.12691	3.98839	6.65235e-05	0.00109764
Gpr88	10431.7	-0.392215	0.0983472	-3.98806	6.66148e-05	0.00109807
Tmem159	908.586	-0.413446	0.103752	-3.98494	6.74975e-05	0.00111154
Fam228b	204.222	-0.690285	0.173243	-3.9845	6.76224e-05	0.00111251
Fam111a	409.694	0.494516	0.124168	3.98263	6.81555e-05	0.00112019
Strn	5969.46	-0.35748	0.089793	-3.98116	6.85807e-05	0.00112608
Casp9	2289.45	0.269069	0.0675905	3.98086	6.86651e-05	0.00112637
Ivd	4071.33	0.252215	0.0633631	3.98047	6.87797e-05	0.00112716
C330018D20Rik	939.39	-0.392763	0.0987345	-3.97797	6.95047e-05	0.00113794
Plekho1	2708.64	0.348254	0.087639	3.97374	7.07536e-05	0.00115509
Ablim2	6861.43	-0.249015	0.0626616	-3.97397	7.06834e-05	0.00115509
Plekhh3	684.176	0.392194	0.0986968	3.97372	7.07576e-05	0.00115509
AK082264	611.098	0.691674	0.174431	3.96532	7.32989e-05	0.00119542
Taf13	1777.88	-0.339379	0.0855976	-3.96482	7.34505e-05	0.00119674
Cdo1	3282.97	0.284164	0.0717186	3.96221	7.42606e-05	0.00120877
Cyp39a1	178.445	0.808443	0.204083	3.96133	7.45324e-05	0.00121203
Gm13031	110.679	-0.977957	0.247319	-3.95423	7.678e-05	0.00124735
Fbln5	661.78	-0.41462	0.104861	-3.95401	7.6852e-05	0.00124735
Dnah5	688.86	-0.428413	0.10843	-3.95107	7.78038e-05	0.00126159
1700047I17Rik2	3371.88	-0.49363	0.125135	-3.94479	7.98712e-05	0.00129263
Fam45a	2703.68	-0.238659	0.0605693	-3.94026	8.13941e-05	0.00131601
Rbm3	2011.85	0.430421	0.109386	3.93487	8.32408e-05	0.00134459
Pou3f1	2474.85	0.287729	0.0731478	3.93354	8.37053e-05	0.0013508
B3galt5	2087.85	-0.416968	0.106058	-3.93152	8.44102e-05	0.00136087
Gpr62	534.337	-0.458071	0.116546	-3.93038	8.48109e-05	0.00136473
Pim3	2367.23	-0.269274	0.0685071	-3.9306	8.47359e-05	0.00136473
Sppl2a	4353.58	-0.241601	0.0615305	-3.92652	8.61848e-05	0.00138515
Per3	3233.19	0.345989	0.0881197	3.92635	8.6244e-05	0.00138515
AK180939	168.782	0.914867	0.233283	3.9217	8.79254e-05	0.00141081
Sptlc1	2247.89	-0.250972	0.0640181	-3.92033	8.84271e-05	0.00141617
Sall1	2564.81	0.394157	0.100578	3.91893	8.89443e-05	0.00142311
Lrrc10b	1105.56	-0.435878	0.111399	-3.91275	9.12506e-05	0.00145863
Slc43a3	221.733	0.724216	0.185194	3.91059	9.20712e-05	0.00147036
Kif5b	14995.9	-0.232153	0.0593954	-3.9086	9.28309e-05	0.00148109
Eomes	520.515	1.72762	0.44253	3.90396	9.46304e-05	0.00150695
Nid2	1416.84	0.397792	0.101894	3.90398	9.46254e-05	0.00150695
Rcbtb1	2649.46	-0.236483	0.0605972	-3.90254	9.51896e-05	0.00151443
Kremen1	1753.17	0.300384	0.0770099	3.9006	9.59561e-05	0.00152519
Dchs1	3052.86	0.309983	0.0796124	3.89365	9.87457e-05	0.00156805
Lrrc42	2022.59	-0.278254	0.0715166	-3.89077	9.9928e-05	0.00158534
Pnp	1932.09	0.267869	0.0688583	3.89014	0.000100185	0.00158792
Rhbdl3	2046.41	-0.330424	0.0849536	-3.88947	0.000100465	0.00159086
Cdca7	558.456	0.554419	0.142849	3.88116	0.000103957	0.00164155
Dnajc24	438.481	-0.501562	0.129294	-3.87923	0.000104787	0.00165312
2610203C20Rik	3165.53	0.50501	0.130207	3.87852	0.000105095	0.00165643
Fam122b	490.08	-0.471579	0.121766	-3.87284	0.000107576	0.00169395
Ndrg1	1998.84	-0.526176	0.136003	-3.86886	0.000109344	0.00172018
Fam181b	1610.49	0.396885	0.102592	3.86856	0.000109478	0.00172069
Pfkfb3	2922.81	0.306345	0.0792456	3.86577	0.000110741	0.0017373
Espl1	229.832	0.680577	0.176208	3.86234	0.000112305	0.00175696
Ptpn13	1335.78	-0.393974	0.102021	-3.86169	0.000112607	0.00176004
Hmgn1	3100.73	0.266506	0.0690178	3.86141	0.000112735	0.00176041
Dock1	2148.83	-0.373547	0.0968271	-3.85787	0.000114378	0.00178442
Pycard	198.657	0.692323	0.179485	3.85727	0.000114662	0.0017872
Nmi	170.077	0.714721	0.185585	3.85119	0.000117548	0.00182806
Itgb5	3022.16	0.285752	0.0742009	3.85106	0.000117608	0.00182806
Ccdc13	449.103	-0.636658	0.165337	-3.85067	0.000117796	0.0018293
Ap3m1	4567.4	-0.275227	0.0714843	-3.85018	0.000118033	0.00183131
Sod3	768.353	0.493089	0.128145	3.8479	0.000119136	0.00184671
Hk3	230.643	0.606527	0.157703	3.84601	0.000120056	0.00185927
Ptchd2	3560.02	0.277633	0.0722037	3.84513	0.000120487	0.00186254
Nod1	315.381	-0.532291	0.138428	-3.84524	0.000120435	0.00186254
Cd9	4975.88	-0.343049	0.0892338	-3.84438	0.000120858	0.00186656
Filip1l	410.014	0.659816	0.171654	3.84386	0.000121112	0.00186878
Gmfb	23009.3	-0.200863	0.05226	-3.84353	0.00012128	0.00186965
Apbb1ip	530.039	0.418493	0.108904	3.84276	0.000121658	0.00187378
Smad7	1254.96	-0.351903	0.0916922	-3.83787	0.000124107	0.00190976
Ttc28	2942.73	0.334728	0.0872428	3.83674	0.00012468	0.00191683
Txnip	2582.11	0.523995	0.13676	3.8315	0.000127363	0.00195629
Man1a	2960.29	-0.286451	0.0747718	-3.83101	0.00012762	0.00195847
Oat	7439.57	0.209139	0.0545966	3.83063	0.000127814	0.00195872
Prima1	186.909	-0.792485	0.206887	-3.83053	0.000127869	0.00195872
Opalin	549.377	-1.57665	0.411811	-3.82858	0.000128885	0.00197251
Nipa1	4505.88	-0.275503	0.0719835	-3.82731	0.000129551	0.00197911
Kifc1	224.244	0.681415	0.178184	3.82422	0.000131187	0.00200229
Zfp641	742.759	0.388475	0.101595	3.82377	0.000131427	0.00200415
Snx18	2596.09	-0.256142	0.0670272	-3.82147	0.000132661	0.00202113
Capn2	6232.18	-0.266724	0.0698123	-3.82059	0.000133132	0.00202649
Cryab	2540.67	-0.44116	0.115516	-3.81905	0.000133968	0.00203737
Gnptab	9650.95	-0.228678	0.0598886	-3.81838	0.000134329	0.00204102
Kctd21	1256.76	-0.291804	0.076482	-3.81533	0.000136001	0.00206273
Eef2k	3160.31	0.250717	0.0657118	3.81539	0.000135965	0.00206273
Th	913.818	1.11025	0.291088	3.81413	0.000136664	0.00207093
Casc4	11784.4	-0.219931	0.0577025	-3.81147	0.000138142	0.00209144
Arhgap29	2429.5	0.277924	0.0729577	3.80939	0.000139309	0.00210722
Cplx1	50398.9	0.281819	0.0740471	3.80593	0.00014127	0.00213496
Ckap2l	343.693	0.627753	0.164974	3.80517	0.000141705	0.00213963
Gbp7	586.093	0.526541	0.138563	3.80001	0.00014469	0.00218063
Stard13	1088.69	0.342695	0.0901839	3.79995	0.000144724	0.00218063
Gm16596	1072.03	-0.36994	0.0973593	-3.79974	0.000144849	0.00218063
Bambi	432.317	0.445855	0.117343	3.79959	0.000144937	0.00218063
Parva	5959.09	0.236643	0.0623251	3.79691	0.000146512	0.00220237
Pradc1	1033.26	0.373403	0.0983525	3.79657	0.000146711	0.0022034
Dram2	1956.53	-0.269539	0.0710269	-3.79489	0.000147712	0.00221646
4933431E20Rik	10344.7	-0.204218	0.0538712	-3.79086	0.000150127	0.00225071
Numa1	6442.13	0.248174	0.0655523	3.78589	0.000153161	0.00229415
Acot1	835.806	0.469552	0.124073	3.78449	0.000154024	0.00230503
Pex2	1905.13	-0.271132	0.0716783	-3.78262	0.000155187	0.00232039
Myo10	3360.99	-0.303946	0.0803772	-3.78149	0.00015589	0.00232883
Fcgrt	1345.09	0.318861	0.0843515	3.78015	0.000156736	0.00233529
Adora2a	3358.06	-0.523299	0.138431	-3.78022	0.000156691	0.00233529
BC048859	721.274	0.40115	0.10614	3.77944	0.000157179	0.00233981
Hcls1	390.006	0.524933	0.138901	3.77918	0.000157347	0.00234026
Cry1	1402.02	-0.32747	0.0866992	-3.77709	0.000158672	0.00235789
Fntb	2616.27	-0.243113	0.0643924	-3.7755	0.000159689	0.00237092
Sgpl1	2862.52	-0.251167	0.0666122	-3.77058	0.000162866	0.00241596
Myh11	212.336	-0.64447	0.171212	-3.76415	0.000167115	0.00247682
Ppp2r1b	2867.69	-0.269034	0.0715522	-3.75996	0.00016994	0.00251649
C230037L18Rik	212.947	-0.581259	0.154769	-3.75565	0.00017289	0.00255634
Sod2	15657.3	-0.205217	0.0546431	-3.75559	0.000172934	0.00255634
Nebl	3488.55	0.230794	0.0614591	3.75524	0.000173172	0.00255762
Chn2	5001.47	-0.401029	0.1069	-3.75143	0.000175827	0.0025923
Ccr5	475.317	0.469561	0.125225	3.74975	0.000177012	0.00260749
4930483K19Rik	292.308	-0.532521	0.142039	-3.74912	0.000177454	0.00261173
Apold1	555.834	0.783294	0.20903	3.74729	0.000178756	0.00262861
Pde3a	411.482	0.617054	0.164683	3.74692	0.000179016	0.00263014
Wscd1	5165.86	-0.3065	0.0818322	-3.74547	0.000180053	0.00264308
Cdt1	268.185	0.586835	0.156701	3.74495	0.000180432	0.00264634
Ctsk	635.993	0.441865	0.118032	3.7436	0.000181405	0.002656
Tgm4	133.149	-0.801754	0.214315	-3.74102	0.000183277	0.00268109
Col19a1	3057.72	0.330925	0.0885048	3.73907	0.000184706	0.00269964
Scp2	5217.99	-0.21938	0.0587108	-3.73661	0.000186517	0.00272337
Nfix	21478.2	0.260905	0.0698273	3.73643	0.000186652	0.00272337
Tank	2290.92	-0.253135	0.0678304	-3.73189	0.000190049	0.00277054
Acbd5	7150.13	-0.224458	0.0601522	-3.73149	0.000190349	0.00277253
Prkd1	834.237	-0.348885	0.0935048	-3.7312	0.00019057	0.00277336
Vamp8	426.607	0.482662	0.129408	3.72978	0.000191647	0.00278663
Tmpo	2960.18	0.260445	0.0699244	3.72466	0.000195576	0.00283805
Evi2a	604.25	-0.488167	0.131069	-3.72452	0.000195687	0.00283805
Copz2	217.577	0.594255	0.159541	3.72477	0.000195491	0.00283805
Prokr2	691.545	0.727867	0.195446	3.72413	0.000195986	0.00283995
Trem2	543.837	0.489523	0.131605	3.71963	0.000199513	0.00288857
Hook3	8035.72	-0.233608	0.0628149	-3.71899	0.00020002	0.00289344
Ampd3	2430.83	-0.353632	0.0951656	-3.71597	0.000202429	0.00292579
Fcgr2b	435.177	0.547622	0.147399	3.71522	0.000203024	0.00293187
Sept15	13679.4	-0.19249	0.0518302	-3.71385	0.000204131	0.00294534
Igf1r	4561.3	0.237979	0.0640828	3.71362	0.000204317	0.00294551
Btg1	3144.74	0.302505	0.0814703	3.71307	0.000204758	0.00294935
Tnfrsf11a	446.423	0.451793	0.121756	3.71063	0.000206741	0.00297537
9930104L06Rik	893.681	-0.410377	0.110615	-3.70996	0.000207293	0.00298079
Tmed7	9519.38	-0.218914	0.0590491	-3.70733	0.000209459	0.00300938
AK140632	789.433	0.722158	0.194835	3.70651	0.000210137	0.00301655
Slc9a8	2767.47	0.279631	0.0754558	3.70589	0.000210652	0.00302137
4932702P03Rik	1426.97	-0.40947	0.110507	-3.70539	0.000211063	0.00302471
4930427A07Rik	197.687	0.621188	0.167709	3.70396	0.00021226	0.00303928
Ctps	5666.06	-0.2064	0.0557496	-3.70227	0.000213676	0.00305696
Inpp5k	3577.7	0.252589	0.0682429	3.70133	0.000214475	0.00306579
Fjx1	5132.1	-0.278227	0.0751928	-3.70018	0.000215447	0.00307708
Tmem176a	1212.93	0.42706	0.115491	3.69777	0.000217499	0.00310376
Kcnj2	1269.23	-0.391429	0.105936	-3.69495	0.000219932	0.0031332
Nf1	9970.69	-0.217304	0.0588437	-3.69291	0.000221705	0.00315579
Mettl9	4321.45	-0.21258	0.0575692	-3.6926	0.000221971	0.00315692
Epb4.1l4a	945.151	0.386346	0.104655	3.69163	0.000222822	0.00316635
Syde1	592.981	0.416841	0.112926	3.69128	0.000223129	0.00316806
Nxpe4	844.735	-0.604215	0.163719	-3.69057	0.000223754	0.00317426
D630045J12Rik	6136.22	-0.218709	0.0592734	-3.68984	0.000224397	0.00318072
Clmn	4030.03	-0.457504	0.124036	-3.68848	0.000225595	0.00319234
Irf2bp2	2954.83	0.262263	0.0711121	3.68802	0.000226008	0.00319551
Ptpn6	359.355	0.523878	0.142083	3.68714	0.000226791	0.0032039
Enc1	53717.8	-0.231596	0.0628886	-3.68263	0.000230837	0.00325833
Nr4a3	1756.88	-0.360999	0.0980405	-3.68215	0.000231278	0.00326182
AK076839	2677.43	0.277506	0.0753986	3.68052	0.000232757	0.00327995
Rnf5	3668.47	-0.210826	0.0572954	-3.67963	0.000233572	0.00328596
Prim1	443.123	0.43209	0.117482	3.67791	0.000235152	0.00330544
Mybpc1	408.479	0.578209	0.157292	3.67602	0.000236903	0.00332728
Mthfd1	3274.09	-0.245234	0.066725	-3.6753	0.00023757	0.00333387
Trip10	448.34	0.533776	0.145265	3.67449	0.000238325	0.0033417
Arhgef6	1240.17	0.31864	0.086743	3.67339	0.000239358	0.00335339
Suclg2	1175.24	-0.348625	0.0949221	-3.67275	0.000239955	0.00335897
Cenpe	402.31	0.529108	0.144088	3.67213	0.000240542	0.0033644
Ninj1	1268.34	-0.295924	0.080602	-3.67142	0.000241204	0.00337087
V00821	192.181	0.864343	0.235451	3.67102	0.000241588	0.00337345
Xist	72284.7	0.262435	0.0715209	3.66935	0.000243171	0.00339275
Commd6	1353.14	-0.319756	0.0872291	-3.6657	0.000246661	0.00343861
Nfe2l2	990.064	-0.334602	0.0912958	-3.66503	0.000247312	0.00344483
Nkain2	6107.17	-0.305728	0.0834345	-3.66429	0.000248029	0.00345197
Rnf43	314.876	0.569824	0.155539	3.66355	0.000248745	0.00345624
Smpd2	1121.12	-0.330078	0.0901084	-3.66313	0.000249157	0.00345912
Cep164	1205.96	0.306267	0.0836182	3.66269	0.000249585	0.00346222
Grb14	1928.27	-0.271827	0.0742943	-3.65878	0.000253415	0.00351247
Htra1	8348.08	-0.290064	0.079309	-3.65739	0.000254793	0.00352605
Slc7a2	1892.95	-0.385963	0.105574	-3.65586	0.000256322	0.00354404
Gm11149	2917.49	-0.466107	0.127563	-3.65395	0.000258238	0.00356761
AK006397	101.329	0.850701	0.233	3.65108	0.000261145	0.00360188
Egfl6	188.065	-0.777538	0.212961	-3.65108	0.000261144	0.00360188
Gpr123	6254.68	-0.193716	0.0530643	-3.65058	0.000261644	0.00360582
Racgap1	1245.03	0.344884	0.0945231	3.64867	0.000263603	0.00362986
Itm2c	41892.7	0.186964	0.0512486	3.64817	0.000264111	0.00363389
Gpr34	1184.95	0.444191	0.121848	3.64544	0.000266937	0.00366979
Tpx2	590.087	0.531807	0.145973	3.64319	0.000269283	0.00369903
Kif1c	4934.04	-0.282909	0.0777269	-3.63977	0.000272877	0.00374535
Gm9934	789.585	0.441486	0.121339	3.63846	0.000274277	0.00376151
Canx	36795.6	-0.186729	0.05133	-3.63782	0.000274955	0.00376776
Nrarp	2358.41	-0.271947	0.0747867	-3.6363	0.000276578	0.00378692
Cadm4	22870.3	-0.189226	0.0520537	-3.63521	0.000277755	0.00379995
Lyrm5	1067.18	-0.35705	0.0982708	-3.63333	0.000279785	0.00382065
Irf8	397.728	0.480831	0.132344	3.63318	0.000279946	0.00382065
Ablim1	11336.2	0.200231	0.0551063	3.63354	0.000279559	0.00382065
Rbm3os	417.841	0.525313	0.144706	3.63021	0.000283192	0.00385469
Gli3	994.41	-0.346551	0.0954668	-3.63006	0.000283353	0.00385469
Itih3	1358.58	-0.47972	0.132142	-3.63034	0.000283049	0.00385469
Mroh1	6108.02	0.253353	0.0697838	3.63055	0.000282823	0.00385469
DQ719901	2332.13	0.26388	0.0727357	3.62793	0.000285701	0.00388351
Notch1	3419.92	0.344867	0.0950831	3.62701	0.000286728	0.00389433
Bub1b	226.412	0.592528	0.163421	3.62578	0.000288096	0.00390663
Hibch	1028.86	-0.388267	0.107096	-3.6254	0.00028851	0.00390911
Ifitm3	514.373	0.428545	0.118219	3.62501	0.000288949	0.00391192
Pld4	903.388	0.412073	0.113745	3.62277	0.000291469	0.00394288
Tmem19	3561.27	-0.219127	0.060526	-3.62038	0.000294174	0.0039763
Sptssa	2248.53	-0.288574	0.079726	-3.61957	0.000295095	0.00398237
Ptbp1	2714.73	0.256056	0.0707739	3.61795	0.000296949	0.0040042
Ackr3	995.315	0.34915	0.0965671	3.61562	0.000299633	0.00403716
Ajuba	232.877	0.537409	0.148698	3.6141	0.000301396	0.00405768
Haus4	244.107	0.541755	0.14991	3.61386	0.00030167	0.00405814
Anpep	514.035	0.508827	0.140889	3.61155	0.000304369	0.00409118
Usp43	961.993	0.387948	0.107549	3.60717	0.000309557	0.00415762
Tsix	3668.32	0.329336	0.0913245	3.60622	0.000310684	0.00416944
Gm15441	600.376	0.579934	0.160858	3.60526	0.000311843	0.00417521
Slc37a2	358.364	0.574236	0.159278	3.60525	0.000311856	0.00417521
Rab33a	1503.23	-0.322837	0.0895385	-3.60556	0.000311479	0.00417521
Golim4	2191.19	0.26103	0.0724477	3.60301	0.000314555	0.00420801
Aurka	236.681	0.60101	0.166837	3.60238	0.000315313	0.00421482
Grid2	1109.59	-0.429705	0.11936	-3.60009	0.000318106	0.00424879
Npnt	10161.6	0.384301	0.106824	3.59752	0.000321271	0.00428767
Tmco1	2753.11	-0.252207	0.0701117	-3.59722	0.000321636	0.00428915
Scarb1	3074.65	0.24433	0.0679701	3.59467	0.000324801	0.00432453
Traf4	1928.3	-0.417676	0.116189	-3.59482	0.000324619	0.00432453
Stat5b	2824.27	0.298495	0.083076	3.59304	0.000326843	0.0043483
Il4ra	609.896	0.367866	0.102598	3.58551	0.000336421	0.00446776
Sox9	2100.23	0.262989	0.0733509	3.58536	0.000336616	0.00446776
Narf	6818.16	0.211815	0.0590832	3.58502	0.000337048	0.00446999
Plk3	1363.93	-0.279206	0.0779551	-3.58162	0.000341468	0.00452506
Dtx4	6273.7	0.286471	0.0799916	3.58127	0.000341927	0.00452759
Gtl3	3024.72	0.23308	0.0650975	3.58048	0.000342969	0.00453783
Adk	4299.07	-0.25066	0.0700143	-3.58013	0.000343425	0.0045403
Bfsp1	139.851	0.682669	0.190716	3.57951	0.000344236	0.00454746
Dag1	14418.5	-0.236787	0.0661756	-3.57816	0.000346024	0.00456752
Vcl	4293.69	-0.243631	0.0681113	-3.57695	0.000347628	0.00458511
Bace2	530.195	-0.373993	0.104567	-3.57659	0.0003481	0.00458775
Nxpe3	1686.04	0.276559	0.0774321	3.57164	0.000354756	0.00467183
E130308A19Rik	648.583	-0.363021	0.101667	-3.57068	0.000356061	0.00468375
Arl2bp	10744.7	-0.188791	0.0528743	-3.57056	0.000356216	0.00468375
Kcnk6	344.917	0.475015	0.133073	3.56959	0.000357546	0.00469637
Gm10790	131.429	0.767673	0.215068	3.56945	0.000357732	0.00469637
Lima1	1353.27	-0.373986	0.104869	-3.56621	0.000362177	0.00475105
Zic4	788.806	0.452412	0.126889	3.56541	0.000363288	0.00476192
Uhrf1	382.524	0.556637	0.156416	3.55869	0.000372713	0.00487789
Fgd2	684.631	0.518459	0.145802	3.5559	0.000376682	0.00492602
Ctnnal1	1388.93	-0.380239	0.107015	-3.55315	0.000380648	0.00497403
Pkp4	18654.7	-0.177239	0.0499058	-3.55147	0.000383084	0.005002
Stard8	2030.21	0.477999	0.134667	3.54948	0.000385992	0.00503608
Lmnb1	1491.14	0.298041	0.084019	3.5473	0.000389196	0.00507397
Cyp26b1	2184.07	-0.297199	0.0838153	-3.54588	0.000391303	0.00509356
Rin3	280.961	0.508248	0.14333	3.54601	0.000391115	0.00509356
Tbc1d10a	2098.3	0.279506	0.0788323	3.54558	0.000391748	0.00509544
Rasgef1b	4335.33	-0.281815	0.0795253	-3.54371	0.000394535	0.00512774
Proser2	306.97	0.732842	0.206884	3.54228	0.000396687	0.00515174
Ppfibp1	4310.77	-0.285451	0.0805994	-3.5416	0.000397709	0.00516105
AK081204	4124.39	0.267233	0.0754635	3.54122	0.000398286	0.00516457
Podxl	1858.87	-0.334458	0.0944568	-3.54086	0.000398823	0.00516757
Gfap	15824.3	0.414655	0.117244	3.53668	0.000405188	0.00524603
Pdgfrb	2373.85	0.251411	0.0711723	3.53242	0.000411776	0.00532723
Mob3b	704.547	-0.614908	0.174122	-3.53147	0.000413256	0.00534229
Sgol2	195.481	0.658473	0.186505	3.53059	0.000414639	0.00535198
Csdc2	13178.6	0.273439	0.0774456	3.53073	0.000414421	0.00535198
Nkd2	563.459	0.414856	0.117555	3.52905	0.000417061	0.00537913
AF529169	686.284	0.489118	0.138632	3.52819	0.000418416	0.00539249
Elp4	1497.08	-0.314615	0.0891874	-3.52757	0.000419386	0.00540088
Cdca3	219.764	0.737972	0.209234	3.52702	0.00042027	0.00540813
Slc25a1	3795.77	-0.333838	0.0947413	-3.52368	0.000425596	0.00547251
EG232599	134.3	-0.798635	0.227048	-3.51747	0.000435681	0.00559402
Cmtm6	2294.06	-0.256126	0.0728157	-3.51745	0.000435708	0.00559402
Meox1	237.236	0.564043	0.160425	3.51593	0.000438212	0.00562189
Vrk2	328.068	0.49434	0.140665	3.5143	0.000440909	0.00565219
Ankrd13a	3553.89	-0.240563	0.0684781	-3.51299	0.00044309	0.00567585
Dock2	492.068	0.447371	0.127362	3.51259	0.000443769	0.00568024
Zdhhc14	3070.75	-0.259575	0.0739207	-3.51154	0.00044552	0.00569834
Chmp5	5142.38	-0.212505	0.0605264	-3.51095	0.000446506	0.00570663
Alx4	197.084	0.912631	0.260032	3.50969	0.000448637	0.00572953
8430427H17Rik	6508.81	-0.244815	0.0698029	-3.50723	0.000452799	0.00577832
Dkk3	13596.7	0.336908	0.0960936	3.50604	0.000454834	0.0057999
Gbp6	203.909	0.730881	0.208538	3.50478	0.000456977	0.00582284
Ipmk	3121.89	-0.217675	0.0621189	-3.50417	0.000458034	0.00583191
Btbd17	1362.7	-0.346705	0.0989824	-3.50269	0.000460582	0.00585994
Fubp3	2514.76	-0.261094	0.0745708	-3.50129	0.000463006	0.00588192
Tm7sf2	2154.88	-0.274157	0.0783237	-3.50031	0.000464714	0.00589918
Aatk	21738.4	-0.233747	0.0668281	-3.49774	0.000469214	0.00595183
Cdhr1	4280.65	1.44375	0.412855	3.49699	0.00047054	0.00596418
Zfp286	1199.37	0.310327	0.088886	3.4913	0.000480683	0.00608817
Akna	602.666	0.530693	0.152042	3.49043	0.000482249	0.00610343
9830001H06Rik	10874.5	-0.309699	0.0887753	-3.48858	0.000485602	0.00613667
Cd33	381.806	0.464302	0.133089	3.48865	0.000485459	0.00613667
Abcc3	286.295	0.538134	0.154307	3.48742	0.000487698	0.00615855
Tap2	371.461	0.451697	0.129555	3.48654	0.000489321	0.00617444
Cpne8	3068.32	0.259276	0.0743973	3.48502	0.000492102	0.00620489
Fam172a	3731.65	-0.222968	0.0640517	-3.48107	0.000499418	0.00629244
Nadk	5286.63	-0.221693	0.0637243	-3.47894	0.000503403	0.00633321
Depdc1b	130.419	-0.915715	0.263214	-3.47897	0.000503342	0.00633321
Dusp8	13921.4	-0.164193	0.0472045	-3.47832	0.000504565	0.0063431
Gpatch2	1970.83	-0.256351	0.0737285	-3.47696	0.000507134	0.00637066
Frzb	1514.12	0.450374	0.129598	3.47517	0.000510538	0.00640865
R74862	1799.61	-0.285374	0.0821944	-3.47194	0.000516703	0.00648123
Pkm	62886.2	0.177888	0.0512422	3.4715	0.000517553	0.00648708
Pros1	1000.83	0.289234	0.0833633	3.46956	0.000521315	0.00652938
P2ry6	271.145	0.58843	0.169778	3.46588	0.000528496	0.00661442
Ak4	2964.34	-0.299649	0.0864985	-3.46421	0.000531782	0.00665062
Perm1	242.859	-0.611237	0.176738	-3.45843	0.000543341	0.00679016
Psat1	8330.52	-0.215698	0.062377	-3.45798	0.000544242	0.00679638
Tbxas1	218.87	0.6119	0.177	3.45707	0.000546078	0.0068138
Pcdhgc3	41465.1	-0.180877	0.0523237	-3.45689	0.000546443	0.0068138
AK082503	1871.6	0.378757	0.109594	3.45599	0.000548274	0.00683159
Tmem222	4588.1	-0.2226	0.064496	-3.45137	0.000557752	0.00694457
Nkain1	4841.35	-0.259073	0.0750721	-3.45099	0.000558527	0.00694909
Pald1	1472.21	0.302683	0.0877237	3.45041	0.00055974	0.0069574
Tep1	512.483	0.424051	0.122904	3.45027	0.000560018	0.0069574
Capn6	207.995	0.683205	0.198172	3.44753	0.000565729	0.00702318
Srpk3	236.008	-0.64926	0.188363	-3.44686	0.000567147	0.00703562
Abcb10	2581.66	-0.29775	0.0864642	-3.44362	0.000573986	0.00711524
Akirin1	5434.87	-0.190535	0.0554194	-3.43805	0.000585911	0.00725242
D3Ertd751e	765.736	-0.606761	0.176617	-3.43546	0.00059154	0.00731673
Ddah2	1471.78	0.288596	0.0840161	3.43501	0.000592525	0.00732355
Sgce	1714.04	-0.321322	0.0935489	-3.4348	0.000592987	0.0073239
Dcx	10406.4	0.440394	0.128268	3.4334	0.000596052	0.00735639
Dusp19	721.993	-0.362462	0.105582	-3.43298	0.000596992	0.00736251
Mcm2	640.461	0.432686	0.126045	3.43278	0.00059742	0.00736251
Carns1	516.741	-0.47006	0.137072	-3.4293	0.000605145	0.00745228
Foxm1	427.23	0.397969	0.11608	3.4284	0.000607145	0.00747147
Plp2	412.532	0.467521	0.136398	3.42762	0.000608897	0.00748701
6530411M01Rik	144.874	0.672266	0.196142	3.42744	0.000609295	0.00748701
Fam151a	1214.14	0.385196	0.112395	3.42718	0.00060989	0.00748888
2900092D14Rik	1786.11	0.26156	0.0763747	3.42469	0.000615504	0.00755233
Vash1	9558.55	0.203578	0.0594563	3.42398	0.000617102	0.00756644
C1qc	2831.32	0.317787	0.0928457	3.42274	0.000619936	0.00759568
Hmha1	545.394	0.411463	0.120232	3.42226	0.000621038	0.00759816
Ccna2	1021.58	0.353802	0.103438	3.42042	0.000625249	0.00763861
Gm16515	1664.82	-0.267101	0.078097	-3.42012	0.000625927	0.00764138
Lzts3	9461.49	-0.238003	0.0696286	-3.41819	0.000630401	0.00769043
Plcb4	4522.24	0.226377	0.0663243	3.41318	0.000642101	0.00781624
Mxi1	4942.42	-0.26308	0.0770771	-3.41321	0.000642024	0.00781624
Picalm	14653.3	-0.182512	0.0534911	-3.412	0.000644886	0.00783885
Pigq	10342.1	-0.196184	0.0574954	-3.41216	0.000644494	0.00783885
Slc6a8	6700.86	-0.256859	0.0753185	-3.4103	0.000648922	0.00788223
Tnfaip8l2	171.739	0.619912	0.181982	3.40644	0.000658161	0.00798871
Gsta4	2233.41	0.288864	0.0848139	3.40585	0.000659576	0.0079944
Eci1	716.977	-0.331975	0.0975353	-3.40363	0.000664958	0.00805385
Tmem97	1192.55	0.296362	0.0870972	3.40266	0.000667323	0.00807671
Cdc20	248.312	0.567671	0.167003	3.39916	0.000675934	0.00817508
Prr5l	412.555	-0.496678	0.146267	-3.3957	0.000684527	0.00827308
Hacl1	324.306	-0.445728	0.131284	-3.39514	0.000685928	0.00828409
Snn	20615.6	0.198469	0.0584801	3.39379	0.000689315	0.00831905
Dlx2	812.339	0.647957	0.190973	3.39293	0.000691488	0.00832918
Ica1	3633.7	-0.221113	0.0651699	-3.39287	0.000691634	0.00832918
Spire1	12096.9	-0.216531	0.0638235	-3.39266	0.000692178	0.00832981
Ago3	1558.33	-0.341109	0.100603	-3.39064	0.000697306	0.00837957
Arhgap23	7935.05	-0.176187	0.0519599	-3.39083	0.00069681	0.00837957
AK135004	494.452	-0.42067	0.124158	-3.38819	0.000703565	0.00844278
Dynlt3	11414.8	-0.174517	0.0515057	-3.3883	0.000703261	0.00844278
Map7	3982.73	-0.284345	0.0839951	-3.38525	0.000711129	0.00852145
Pola2	534.287	0.444842	0.1314	3.38539	0.000710763	0.00852145
Tgfa	3729.53	-0.462954	0.13682	-3.38367	0.000715249	0.00856474
Rab5a	9327.38	-0.186246	0.0550503	-3.3832	0.000716459	0.00857315
Sox3	207.462	0.585308	0.173246	3.37848	0.00072888	0.00871561
Dgkb	9885.17	-0.331713	0.098196	-3.37807	0.00072997	0.00872247
Acsl3	13457.2	-0.227394	0.0673835	-3.37463	0.000739147	0.00882588
Kif14	124.152	0.66369	0.196867	3.37127	0.000748235	0.0089155
Fkbp9	3440.9	-0.301534	0.0894376	-3.37145	0.000747732	0.0089155
Gspt1	13085.8	-0.173126	0.0513485	-3.37159	0.000747346	0.0089155
Slc2a4	119.729	-0.691028	0.205039	-3.37023	0.000751062	0.0089303
Adcy5	16296.5	-0.350228	0.103915	-3.37032	0.000750811	0.0089303
Cd47	7751.68	0.26215	0.0777768	3.37054	0.000750214	0.0089303
Ncf1	484.774	0.373112	0.110731	3.36952	0.000752979	0.00894679
Matn4	1113.86	-0.599396	0.178129	-3.36495	0.00076558	0.00909012
Akap7	5473.77	0.237504	0.0706356	3.36238	0.000772728	0.00916211
Bcl6b	616.834	0.361809	0.107603	3.36246	0.000772522	0.00916211
Smox	2968.36	-0.298202	0.088713	-3.36143	0.000775402	0.00918737
Fgf11	1073.01	-0.367977	0.109585	-3.35792	0.000785316	0.00929832
2610301B20Rik	2977.4	-0.210528	0.0627196	-3.35665	0.00078892	0.00933445
Ptpn18	105.821	0.728979	0.217216	3.35601	0.000790753	0.00934305
AK043612	819.378	-0.546557	0.162852	-3.35617	0.000790298	0.00934305
Il10rb	514.751	0.355017	0.105826	3.35472	0.000794456	0.00938024
AI414108	4916.79	-0.314474	0.0937828	-3.35321	0.000798787	0.0094248
Gng7	22440.9	-0.29313	0.0874702	-3.3512	0.000804612	0.0094869
Tmem170	177.922	-0.594064	0.17731	-3.35043	0.000806865	0.00950683
Aass	243.804	0.798545	0.238412	3.34943	0.000809767	0.00953438
Srebf2	21877.3	0.21466	0.06413	3.34727	0.00081611	0.00960236
Parp3	252.768	0.631302	0.188614	3.34705	0.000816753	0.00960324
Slc43a2	6380.7	0.199699	0.0596737	3.34652	0.000818335	0.00961125
Dtx3l	295.578	0.463858	0.138613	3.34644	0.000818572	0.00961125
Mpzl1	4464.21	-0.35946	0.107464	-3.34494	0.000823008	0.00965663
Tspan7	73007.7	-0.184576	0.0552245	-3.34229	0.000830889	0.00974234
Ptplad1	17844.2	-0.158232	0.0473467	-3.34199	0.000831799	0.00974624
Tprgl	9085.43	-0.188137	0.0562986	-3.34176	0.000832484	0.00974751
Eno1	20283.9	0.278886	0.0834789	3.3408	0.000835385	0.0097747
Ctbp2	2057.41	0.273051	0.0817538	3.33992	0.000838035	0.00979892
Rac2	324.802	0.523509	0.156797	3.33878	0.000841475	0.00983234
Zgrf1	348.868	0.46951	0.140668	3.33772	0.00084469	0.00986309
Crlf3	840.138	0.313831	0.0941329	3.33392	0.000856319	0.00999196
Plcl1	2247.51	-0.282269	0.0847073	-3.33228	0.00086136	0.0100439
Itpkb	2140.82	0.306178	0.0919414	3.33014	0.000868008	0.0101144
Park2	724.956	0.351401	0.105551	3.32922	0.00087089	0.010141
Ltbr	843.85	0.337101	0.101278	3.32847	0.000873231	0.0101612
Usp8	5577.34	-0.190955	0.0574432	-3.32424	0.000886598	0.0103097
Gstz1	2987.11	0.231332	0.0696466	3.32152	0.000895298	0.0104037
Wfs1	9871.58	-0.253815	0.0764651	-3.31935	0.000902265	0.0104774
Epb4.1l5	1008.06	0.299908	0.0903716	3.31861	0.000904658	0.0104908
Engase	864.352	0.368515	0.111043	3.31867	0.00090448	0.0104908
Acta2	395.445	-0.406991	0.122971	-3.30966	0.000934087	0.0108246
Nfkbib	1919.13	-0.231747	0.0700496	-3.30832	0.000938559	0.010869
Svep1	290.069	0.690012	0.208987	3.30169	0.000961037	0.0111217
Frmd7	442.628	1.37635	0.416893	3.30144	0.000961915	0.0111242
Lpar4	234.14	-0.548882	0.166382	-3.29893	0.000970547	0.0112164
Trpm4	914.025	0.35528	0.107722	3.2981	0.000973401	0.0112417
Ltc4s	282.732	0.536866	0.162794	3.29783	0.000974363	0.0112451
Smad9	1187.6	0.301215	0.0913722	3.29657	0.000978729	0.0112878
Psd2	4975.95	-0.271974	0.0825082	-3.29633	0.000979582	0.0112899
Col5a3	486.912	1.18772	0.360444	3.29517	0.000983636	0.0113289
Cd97	897.914	0.316137	0.0959788	3.29382	0.000988358	0.0113755
Edaradd	111.004	0.771238	0.234179	3.29338	0.000989914	0.0113857
Pde6d	2893.27	-0.210365	0.0638994	-3.29212	0.000994338	0.0114288
AK179044	563.096	-0.363274	0.11043	-3.28965	0.00100313	0.011522
Uba3	5916.72	-0.177253	0.0539216	-3.28723	0.0010118	0.0116136
Sbf1	15245.1	-0.1677	0.0510444	-3.28538	0.00101846	0.0116822
Zdhhc15	1393.95	-0.287565	0.087549	-3.28462	0.00102119	0.0117055
Tubb6	608.071	0.347985	0.106025	3.2821	0.00103038	0.011803
Clec2d	232.877	0.528068	0.160915	3.28165	0.001032	0.0118107
Mcur1	1631.63	-0.343041	0.104549	-3.28115	0.00103385	0.0118107
AK198376	3832.63	0.247462	0.0754165	3.28127	0.00103339	0.0118107
Tfcp2l1	225.39	-0.630991	0.19238	-3.27992	0.00103838	0.0118544
Entpd1	1386.27	0.315779	0.0963238	3.27831	0.00104432	0.0119141
Nhsl1	4307.27	-0.256163	0.0781442	-3.27808	0.00104516	0.0119157
Pdgfc	612.4	-0.368988	0.112585	-3.27741	0.00104766	0.0119361
S1pr3	1040.74	0.286064	0.0872988	3.27684	0.00104975	0.0119519
Gyg	2803.83	-0.217436	0.0663777	-3.27574	0.00105385	0.0119904
Leprot	2133.26	-0.229376	0.0700457	-3.27466	0.00105788	0.0120282
Arsg	649.945	-0.338232	0.103331	-3.27327	0.00106309	0.0120793
Eno1b	20056.2	0.275189	0.0841013	3.27211	0.00106746	0.0121209
Pole	268.986	0.580151	0.177313	3.2719	0.00106829	0.0121221
Nrip3	13815.2	0.172123	0.0526464	3.26941	0.0010777	0.0122207
Bcar1	3962.08	-0.219548	0.067194	-3.26738	0.00108548	0.0123006
Bet1	1356.53	-0.271568	0.0831359	-3.26656	0.00108863	0.0123281
Myo16	6797.22	0.253615	0.0776503	3.26612	0.00109033	0.0123391
Mkx	709.19	0.460849	0.141177	3.26434	0.00109719	0.0124084
Enoph1	3287.73	-0.206122	0.0631666	-3.26315	0.00110181	0.012444
Map6d1	5352.26	-0.356804	0.109338	-3.26331	0.00110121	0.012444
Rac1	27389.9	-0.151097	0.0463129	-3.26252	0.00110426	0.0124633
Gstt2	238.76	0.653035	0.20027	3.26077	0.0011111	0.0125259
Hist1h2bc	1105.39	-0.531565	0.163021	-3.26072	0.00111129	0.0125259
Grip2	2556.82	0.278792	0.0855385	3.25926	0.00111705	0.0125657
Tmcc1	6469.85	-0.224061	0.0687429	-3.25941	0.00111644	0.0125657
Bloc1s1	1781.36	-0.243958	0.0749119	-3.2566	0.00112756	0.0126755
Hps5	1203	-0.327947	0.100743	-3.25527	0.00113284	0.0127263
Hip1r	8743.87	-0.209867	0.0644807	-3.25472	0.00113504	0.0127426
C130071C03Rik	6024.45	0.253287	0.0778312	3.25431	0.00113667	0.0127524
Pdlim3	141.171	0.704757	0.21662	3.25342	0.00114023	0.0127839
Hunk	1842.18	0.348605	0.107163	3.25304	0.00114179	0.0127929
Ccdc9	2463.75	0.258126	0.0793687	3.25224	0.00114499	0.0128147
Palld	383.181	0.418337	0.128633	3.25217	0.00114525	0.0128147
Ubqln1	16394.2	-0.15796	0.0485759	-3.25182	0.00114669	0.0128223
Npr1	358.01	0.742534	0.228432	3.25057	0.00115175	0.0128703
Vamp2	110602	0.145937	0.0449131	3.24932	0.00115683	0.0129185
Ppargc1a	6073.57	0.206284	0.0634968	3.24874	0.00115919	0.0129364
AI848285	229.819	0.576677	0.177524	3.24845	0.00116034	0.0129407
Eps8	3727.93	-0.325816	0.100309	-3.24813	0.00116168	0.0129471
Crkl	4587.59	-0.245793	0.0756817	-3.24771	0.00116336	0.0129572
Ppp1r1b	15606.3	-0.389542	0.120003	-3.24611	0.00116994	0.0130219
AK039090	384.771	-0.447134	0.137805	-3.24468	0.00117583	0.0130702
AB349943	383.474	-0.385068	0.118675	-3.24474	0.00117559	0.0130702
Ttyh3	37130.5	0.168241	0.0518609	3.24407	0.00117833	0.0130895
AK045385	172.057	-0.896652	0.276695	-3.24058	0.00119286	0.0132335
Scpep1	1448.04	0.25032	0.0772732	3.23942	0.00119774	0.0132789
Fabp5	8461.35	0.289094	0.0892742	3.23827	0.00120258	0.0133238
Kif17	1500.52	-0.257748	0.0796443	-3.23624	0.00121114	0.0134099
Rtkn	2625.29	-0.309224	0.0955988	-3.2346	0.00121813	0.0134669
Rtkn2	465.903	-0.563757	0.174291	-3.23458	0.00121822	0.0134669
Pank3	10370.7	-0.246533	0.0762206	-3.23447	0.00121868	0.0134669
Gjb2	614.861	-0.537358	0.166166	-3.23386	0.0012213	0.0134869
Hs3st3b1	196.351	0.544566	0.168448	3.23285	0.00122563	0.0135259
Aqp1	387.635	0.645228	0.199641	3.23195	0.0012295	0.0135598
Msrb2	1053.28	0.334486	0.103531	3.23079	0.0012345	0.0136061
Sulf2	16079.9	-0.175305	0.0542833	-3.22944	0.00124032	0.0136524
Ltbp3	2449.53	0.322664	0.0999112	3.22951	0.00124003	0.0136524
Mafb	1220.01	0.348025	0.107877	3.22612	0.00125479	0.0138027
Rarb	1808.67	-0.40041	0.124135	-3.22559	0.00125713	0.0138194
Cotl1	4731.47	0.209212	0.0648751	3.22484	0.00126044	0.0138468
Tcf4	30015.3	0.195252	0.06055	3.22464	0.00126133	0.0138476
Cnn2	856.797	0.287693	0.0892401	3.22381	0.00126499	0.0138787
Dio3	117.683	-0.674455	0.209248	-3.22324	0.00126751	0.0138973
Zfp40	1650.01	-0.389204	0.120765	-3.22283	0.00126929	0.0139079
Cdh20	2326.88	-0.234941	0.0729852	-3.21902	0.0012863	0.0140782
Skiv2l2	5310.01	-0.190847	0.0592881	-3.21897	0.0012865	0.0140782
Shisa9	6509.27	-0.222807	0.0692835	-3.21588	0.00130046	0.0142217
Otud6b	5922.9	-0.192342	0.0598847	-3.21187	0.00131876	0.0144125
AK090257	252.122	0.644301	0.200687	3.21047	0.00132517	0.0144732
AK182522	391.057	0.414973	0.129318	3.20892	0.00133232	0.014542
1110057K04Rik	3590.05	-0.193564	0.0603402	-3.20788	0.00133715	0.0145852
Mcm7	1044.01	0.291982	0.09104	3.20719	0.00134038	0.0146111
Slc22a5	1027.54	-0.291012	0.0907571	-3.20649	0.00134363	0.014637
AK207571	2990.03	-0.213035	0.0664447	-3.20619	0.00134504	0.014643
Adm	117.193	0.848456	0.264747	3.20478	0.00135163	0.0147052
Il11ra1	1401.13	0.373232	0.116585	3.20138	0.00136769	0.0148608
Adipor1	6374.85	-0.172446	0.0538915	-3.19987	0.00137489	0.0149295
Polr3b	1741.79	0.278658	0.0871142	3.19877	0.00138016	0.0149673
Sar1b	4098.41	-0.2022	0.0632098	-3.19887	0.00137967	0.0149673
AK163440	205972	-0.189837	0.0593861	-3.19666	0.00139031	0.0150581
Rnaset2b	1996.24	-0.257488	0.0805752	-3.19563	0.00139526	0.0151021
Syk	543.055	0.403617	0.126337	3.19476	0.00139947	0.0151379
Slc16a3	386.059	0.405122	0.126819	3.19449	0.00140079	0.0151425
Gypc	257.716	0.498844	0.156203	3.19356	0.00140528	0.0151813
Car14	545.608	-0.434316	0.136023	-3.19295	0.00140827	0.0152039
Gm6623	353.89	-0.44048	0.138	-3.19189	0.00141347	0.0152503
Decr2	1497.81	-0.336988	0.105586	-3.19159	0.00141493	0.0152564
Smad5	4140.14	0.238369	0.0747394	3.18934	0.00142598	0.0153656
Exoc3l4	113.639	0.743208	0.23314	3.18782	0.00143349	0.0154367
Mylip	2027.68	0.22977	0.0721073	3.1865	0.00144006	0.0154877
Aifm3	2086.2	-0.356331	0.111847	-3.18587	0.00144319	0.0155115
Snx30	5860.63	-0.182112	0.0571824	-3.18476	0.00144875	0.0155515
Agpat4	4425.65	-0.1907	0.0598975	-3.18378	0.00145366	0.0155943
Tesc	1455.83	-0.266877	0.0838645	-3.18224	0.0014614	0.0156575
Tfdp2	2414.43	0.241911	0.0760159	3.18237	0.00146074	0.0156575
Tac2	747.208	0.399278	0.125551	3.1802	0.00147172	0.015758
Nek3	195.809	-0.518304	0.163009	-3.1796	0.00147476	0.0157806
AK131678	249.253	-0.50354	0.158466	-3.17758	0.00148509	0.015881
Ugt1a7c	174.099	0.591069	0.186039	3.17713	0.00148742	0.0158858
Lrp2bp	157.194	0.585315	0.184223	3.17721	0.00148699	0.0158858
Egln3	1209.36	0.311068	0.0979598	3.17547	0.00149596	0.015967
Gramd4	4181.42	0.201469	0.0634657	3.17446	0.00150115	0.0160123
Vezf1	3730.46	0.227882	0.0717934	3.17414	0.0015028	0.0160198
Itm2a	4764.7	-0.216704	0.0683492	-3.17054	0.00152154	0.0162093
Id1	1092.35	0.339688	0.10718	3.16934	0.00152787	0.0162664
Acsl1	4666.63	-0.226869	0.0715912	-3.16895	0.0015299	0.0162778
Tspan3	28651.1	-0.180986	0.0571192	-3.16857	0.0015319	0.0162888
Vegfa	4632.54	0.264279	0.0834856	3.16556	0.00154783	0.0164479
Atg4a	174.299	-0.592687	0.187256	-3.16511	0.00155024	0.0164631
Sept8	13826	-0.261505	0.0826321	-3.16469	0.00155248	0.0164766
Sema5b	1825.66	-0.226407	0.0715508	-3.16429	0.00155462	0.0164889
Lpin1	2051.45	0.247164	0.0781234	3.16377	0.00155741	0.0165082
Sh3rf2	347.035	-0.57115	0.180557	-3.16326	0.00156011	0.0165265
Kctd4	1559.04	-0.345928	0.10944	-3.16089	0.00157287	0.0166511
Hmmr	312.714	0.455311	0.144083	3.16006	0.00157735	0.0166882
Tmem128	2032.54	-0.216472	0.0685124	-3.1596	0.00157987	0.0167043
Epyc	148.43	-0.635305	0.201146	-3.15842	0.00158626	0.0167614
Il6ra	306.696	0.433886	0.137528	3.15489	0.00160561	0.0169552
AK209885	1754.99	0.261331	0.082876	3.15328	0.00161448	0.0170383
Tmem33	10469.3	-0.235388	0.074678	-3.15205	0.00162131	0.0170886
Pcolce	592.071	0.430245	0.136505	3.15187	0.00162228	0.0170886
Sun2	2528.22	0.215953	0.0685121	3.15204	0.00162135	0.0170886
Tk1	111.712	0.636856	0.202096	3.15126	0.00162569	0.0171138
Tnfrsf11b	126.195	-0.645905	0.205158	-3.14833	0.00164209	0.0172649
Prkab1	1226.5	0.280143	0.0889903	3.14802	0.00164383	0.0172725
AK199495	614.142	0.342465	0.108818	3.14714	0.00164875	0.0173027
Ccdc47	8696.93	-0.206944	0.0657551	-3.14719	0.00164847	0.0173027
Hspa8	56145	-0.385212	0.122433	-3.14632	0.00165341	0.0173385
Zfhx2	4021.16	-0.216003	0.0686558	-3.14617	0.00165422	0.0173385
Mypn	346.192	0.442414	0.140635	3.14584	0.00165612	0.0173476
Fosl2	3298.92	-0.321799	0.102336	-3.14452	0.0016636	0.0174153
Ctsz	1748.54	0.274245	0.0872507	3.14319	0.00167118	0.0174768
Adamts9	570.852	-0.411969	0.13107	-3.14312	0.00167155	0.0174768
Snx15	2185.55	-0.269753	0.0858357	-3.14267	0.00167414	0.017493
Elfn2	6797.66	-0.182343	0.0580285	-3.1423	0.00167624	0.0175042
Rnaset2a	1283.56	-0.265673	0.0845994	-3.14036	0.00168739	0.0176098
Snx1	4118.22	-0.186247	0.0593381	-3.13875	0.00169673	0.0176962
Ccnd2	9927.79	0.237651	0.0757487	3.13737	0.00170473	0.0177688
Agtrap	837.366	0.332431	0.106132	3.13224	0.00173479	0.0180543
Pkd2	2979.01	0.234539	0.0748785	3.13226	0.00173464	0.0180543
AK218719	7185.37	-0.167799	0.0535731	-3.13215	0.00173533	0.0180543
Frmpd1	1658.25	0.382263	0.122094	3.1309	0.00174273	0.0180979
Irak2	1281.11	0.259515	0.0828874	3.13093	0.00174254	0.0180979
Tssc4	2399.66	-0.239043	0.0763436	-3.13114	0.00174129	0.0180979
Add3	10230	-0.217655	0.0695474	-3.12959	0.00175051	0.0181675
Slc6a1	50016.3	0.17867	0.05712	3.12798	0.00176013	0.0182561
Dlx1	4517.52	0.664574	0.212505	3.12733	0.00176399	0.0182849
Ptms	35009.4	0.176114	0.056327	3.12663	0.00176821	0.0183174
Gpnmb	114.543	0.762478	0.244003	3.12488	0.0017788	0.0184158
Apln	2936.65	0.381724	0.122189	3.12404	0.00178384	0.0184567
Rnf150	5664.41	-0.178927	0.0572835	-3.12354	0.00178692	0.0184772
Ldha	31732.3	0.179802	0.0576306	3.1199	0.00180914	0.0186956
4930539E08Rik	907.4	-0.367328	0.117747	-3.11964	0.00181072	0.0187004
Npas1	1030.48	0.393822	0.12628	3.11863	0.00181691	0.0187415
Abracl	613.249	0.376491	0.120717	3.11879	0.00181597	0.0187415
Nrxn1	40949.5	-0.165367	0.0530442	-3.11754	0.00182367	0.0187997
Pik3r6	318.935	0.44197	0.141818	3.11645	0.00183043	0.0188579
Htra3	587.669	-0.418465	0.134322	-3.1154	0.00183698	0.0189138
Eif4ebp1	141.713	0.579502	0.186081	3.11425	0.00184412	0.0189683
Gnal	25605.5	-0.288941	0.0927821	-3.11419	0.00184452	0.0189683
Hnrnpa0	10231.8	0.166263	0.0534132	3.11277	0.00185341	0.0190482
Tmem37	131.281	0.648079	0.208261	3.11187	0.00185909	0.0190833
Kif22	382.618	0.42729	0.137305	3.11198	0.00185835	0.0190833
Ptk7	1577.19	0.25548	0.0821214	3.111	0.00186452	0.0191275
Ptpdc1	2306.23	-0.24985	0.0803191	-3.11071	0.00186635	0.0191346
Tgm2	747.404	0.330666	0.10631	3.11039	0.00186841	0.0191441
Atp13a4	1467.95	0.332306	0.106884	3.10903	0.00187701	0.0192206
LOC100505025	143.683	-0.567214	0.182559	-3.10702	0.00188983	0.0193328
Rai2	736.282	0.299023	0.096243	3.10695	0.00189026	0.0193328
Fmn1	1338.75	0.482242	0.155341	3.10441	0.00190661	0.0194809
Flrt1	2071.46	-0.235172	0.075756	-3.10434	0.00190704	0.0194809
Kntc1	175.572	0.590973	0.190592	3.10073	0.00193046	0.0197082
Rap2c	3099.56	-0.221084	0.0713109	-3.10028	0.00193339	0.0197262
1700048O20Rik	847.404	0.434623	0.140294	3.09795	0.00194867	0.0198581
Mef2c	69824	0.273861	0.0884005	3.09796	0.00194859	0.0198581
Ampd2	4936.93	0.210883	0.0681331	3.09517	0.00196702	0.020033
Ctdsp2	6950.23	0.178044	0.0575407	3.09422	0.0019733	0.0200849
Tcf3	2120.61	0.244035	0.0789281	3.09186	0.00198908	0.0202332
Celsr1	532.697	-0.382996	0.123994	-3.08882	0.00200954	0.0204291
Ide	6772.15	-0.183017	0.059263	-3.08821	0.00201367	0.0204588
Lamc2	374.849	-0.613062	0.198628	-3.08649	0.00202535	0.0205651
Atp1a2	80602.4	-0.164132	0.0531918	-3.08567	0.00203093	0.0206093
Mecr	1148.7	0.2852	0.0924334	3.08547	0.00203234	0.0206113
Slc7a5	7993.35	0.255471	0.0828306	3.08426	0.00204062	0.0206829
Nup62-il4i1	360.28	0.411841	0.133654	3.0814	0.00206032	0.0208701
Trim12c	321.524	0.586516	0.190434	3.07989	0.00207074	0.020963
Tmc4	112.405	0.787871	0.255956	3.07816	0.00208285	0.0210478
Thrsp	1250.78	0.824765	0.267934	3.07824	0.00208225	0.0210478
Abcg1	3697.29	-0.197774	0.0642553	-3.07794	0.00208436	0.0210505
Tnfsf12Tnfsf13	343.322	0.455372	0.14803	3.07621	0.00209647	0.021153
Myl4	890.87	0.604551	0.196529	3.07614	0.00209702	0.021153
Bid	1015.75	0.29549	0.0960951	3.07498	0.00210517	0.0212098
Fmnl3	1223.99	0.291999	0.0949566	3.07508	0.00210447	0.0212098
Lyl1	263.131	0.491904	0.160031	3.0738	0.00211355	0.0212816
Fam43a	1081.48	0.276069	0.0898622	3.07214	0.00212532	0.0213747
Ehd1	4000.78	-0.210734	0.0685935	-3.07222	0.00212472	0.0213747
Cbfa2t3	2097.03	-0.212857	0.0693269	-3.07035	0.00213812	0.0214905
Gm16386	344.844	0.44908	0.146275	3.07011	0.00213977	0.0214944
Haus2	1696.59	-0.310767	0.101247	-3.06941	0.00214482	0.021516
Strap	11974.8	-0.170888	0.055677	-3.06928	0.00214574	0.021516
Nfam1	311.277	0.472257	0.153861	3.06938	0.00214502	0.021516
Ppp4r4	2370.08	-0.224261	0.0731271	-3.06673	0.00216416	0.0216878
Gm20300	3263.62	-0.241205	0.0787113	-3.06442	0.00218091	0.0218427
Gpi1	36443.4	0.18771	0.0613064	3.06184	0.00219984	0.0220093
Smarca5	3165.25	-0.232888	0.0760627	-3.06179	0.00220015	0.0220093
Tnfrsf1b	365.428	0.383528	0.125277	3.06143	0.00220281	0.0220229
Klf15	1211.05	0.245437	0.0801785	3.06113	0.00220501	0.0220318
Atf7ip	5851.95	0.273682	0.0895223	3.05714	0.00223461	0.0223144
Sst	13514.3	0.211921	0.0693392	3.05629	0.00224091	0.0223641
Col28a1	158.321	0.679523	0.222513	3.05385	0.00225923	0.0225336
AK181950	3121.07	-0.27785	0.0909963	-3.05342	0.0022625	0.0225529
AK032654	1830.86	0.349587	0.114576	3.05114	0.00227977	0.0226983
Megf6	608.114	-0.387425	0.126999	-3.05061	0.00228375	0.0227245
Igf2bp2	182.857	-0.585529	0.191999	-3.04965	0.00229107	0.0227839
AK212965	982.494	-0.30497	0.100013	-3.04932	0.00229364	0.022796
6430571L13Rik	415.72	0.370337	0.12151	3.04779	0.00230532	0.0228718
Fam64a	167.55	0.59511	0.195257	3.04782	0.00230504	0.0228718
Vav1	360.688	0.425675	0.139661	3.0479	0.00230444	0.0228718
Dusp6	6812.47	0.338406	0.111056	3.04715	0.00231019	0.0229067
Ank3	30302.2	-0.162393	0.0533453	-3.04419	0.00233305	0.0231198
Rad54b	301.314	0.433813	0.142659	3.04091	0.00235864	0.0233596
Shisa4	6346.06	-0.277785	0.0913575	-3.04063	0.00236081	0.0233674
Ebi3	135.736	0.564725	0.185759	3.04009	0.00236504	0.0233957
Arfip1	1742.26	-0.250339	0.082403	-3.03798	0.00238167	0.0235188
Slc12a7	596.302	0.378374	0.124545	3.03806	0.00238103	0.0235188
Tbccd1	1278.6	-0.227496	0.0748818	-3.03807	0.002381	0.0235188
Hmgcs1	57284	-0.166017	0.0546632	-3.03709	0.00238878	0.0235653
Pcdhb4	392.86	0.381287	0.125546	3.03704	0.00238917	0.0235653
Cadm1	15361.2	-0.294788	0.0971307	-3.03496	0.00240565	0.023714
Acss2os	255.228	-0.543459	0.179089	-3.03457	0.00240876	0.0237308
Mir22hg	1658.74	0.267721	0.0882461	3.0338	0.00241495	0.023778
Rxfp2	262.549	0.50479	0.166408	3.03345	0.00241778	0.0237919
Melk	130.137	0.597955	0.197211	3.03206	0.00242895	0.023874
Bhlhe40	5760.74	0.270698	0.089274	3.03222	0.00242765	0.023874
Slc39a1	3138.31	-0.190674	0.0628935	-3.03169	0.00243188	0.0238751
Meis1	579.462	0.470343	0.155134	3.03185	0.00243063	0.0238751
Ptgs1	936.231	0.287878	0.095075	3.02791	0.00246253	0.0241619
Rsbn1l	2003.77	0.20382	0.0673243	3.02744	0.00246637	0.0241856
Ms4a15	222.348	1.27734	0.42199	3.02694	0.00247042	0.0242113
Lrrk1	453.516	0.471153	0.155679	3.02644	0.00247453	0.0242375
Gsap	514.309	0.466974	0.154377	3.02489	0.00248722	0.0243477
Nrep	26151.2	0.189861	0.0627874	3.02387	0.0024956	0.0244156
St7l	1949.3	-0.202073	0.0668903	-3.02096	0.00251972	0.024623
Fkbp15	4153.63	-0.177567	0.0587773	-3.02102	0.00251923	0.024623
March1	3829.05	-0.312252	0.103396	-3.01996	0.0025281	0.0246906
Chaf1b	104.624	0.678065	0.224546	3.01972	0.00253012	0.0246961
Igtp	163.363	0.571584	0.189344	3.01875	0.00253818	0.0247604
Cntfr	3773.95	-0.220399	0.0730229	-3.01822	0.00254262	0.0247895
Rxrg	1368.51	-0.401529	0.133124	-3.0162	0.00255963	0.0249409
Plk5	401.676	-0.435513	0.144439	-3.0152	0.00256808	0.0250088
Golm1	2396.77	-0.224012	0.0743273	-3.01386	0.00257951	0.0251056
Dusp5	289.601	0.503678	0.16715	3.01332	0.00258403	0.0251351
Lasp1	18175.4	0.159498	0.0529483	3.01233	0.00259247	0.0252027
Pcif1	3144.55	0.183718	0.0610073	3.01141	0.0026004	0.0252653
Lin7a	9171.84	-0.188845	0.0627285	-3.01051	0.00260809	0.0253254
Htr4	339.952	-0.54254	0.1803	-3.0091	0.0026202	0.0254284
Tnfaip8	1015.14	0.301728	0.100386	3.00567	0.00264996	0.0257025
Ier2	766.718	0.46234	0.153855	3.00503	0.00265556	0.025742
Atp8a1	21300.3	-0.240949	0.0802462	-3.00262	0.00267666	0.0259317
Pon3	179.78	0.531879	0.177152	3.00239	0.00267865	0.0259361
Kif18b	148.235	0.654815	0.218163	3.0015	0.00268654	0.0259976
Perp	362.566	-0.369209	0.123109	-2.99904	0.00270831	0.0261932
AK032387	226.868	0.537538	0.179275	2.9984	0.00271398	0.0262184
AK157916	176.64	0.56828	0.189528	2.9984	0.00271401	0.0262184
AK043723	721.649	-0.367528	0.122599	-2.99781	0.00271929	0.0262544
Cml3	114.167	0.673614	0.224945	2.99457	0.00274829	0.0265192
Mdk	974.323	-0.272323	0.0909514	-2.99416	0.00275205	0.0265403
Zfp449	415.791	-0.427371	0.142767	-2.99348	0.00275814	0.0265687
Otx1	534.573	0.368061	0.122948	2.99364	0.00275675	0.0265687
Tmtc2	1403.11	-0.333317	0.111372	-2.99281	0.00276419	0.0266034
Cyb5d2	713.692	-0.42599	0.142341	-2.99274	0.00276488	0.0266034
Stam	6700.85	-0.189375	0.0632891	-2.99222	0.00276956	0.0266332
Slitrk2	2901.88	-0.236127	0.078931	-2.99156	0.00277554	0.0266755
Kdelr3	142.13	0.562893	0.188335	2.98878	0.00280091	0.0268888
Atg3	2987.48	-0.199063	0.0666111	-2.98844	0.00280405	0.0269036
Was	119.205	0.608821	0.203756	2.98799	0.00280815	0.0269277
Gipr	151.902	0.741977	0.248338	2.98777	0.00281023	0.0269323
Spag1	596.238	-0.403858	0.135214	-2.9868	0.00281916	0.0270025
Kirrel	980.643	0.324859	0.108774	2.98655	0.00282143	0.027009
Tor4a	246.643	0.490705	0.164371	2.98535	0.0028325	0.0270996
Ano4	2196.14	-0.221732	0.0743043	-2.98411	0.00284405	0.0271673
Zfp219	2382.64	0.295806	0.0991284	2.98407	0.0028444	0.0271673
Sgk1	4386.09	-0.220033	0.0737475	-2.9836	0.00284877	0.0271783
Pdia6	8870.33	-0.167578	0.0561661	-2.98361	0.0028487	0.0271783
Irgm1	460.305	0.347998	0.116677	2.98257	0.00285838	0.0272546
Gdf10	1021.72	-0.390843	0.131122	-2.98076	0.00287531	0.0273851
Sema6c	2581.82	0.30116	0.101054	2.98018	0.0028808	0.0274219
Lepr	396.04	-0.375154	0.125948	-2.97863	0.00289537	0.0275451
Hibadh	3880.33	-0.199629	0.0670276	-2.97831	0.00289841	0.0275586
Cd300a	119.107	0.591506	0.198817	2.97512	0.00292872	0.0278311
Ccdc34	652.067	-0.335676	0.113134	-2.96707	0.00300653	0.0285224
Casp7	627.343	0.340667	0.114815	2.96709	0.00300635	0.0285224
Unc119b	2975.65	0.204217	0.0688655	2.96545	0.00302241	0.028657
Cirbp	4753.72	0.360429	0.121612	2.96376	0.00303904	0.0287984
Tril	5363.37	-0.284849	0.0961822	-2.96156	0.00306087	0.028989
Kif20b	182.245	0.496341	0.16768	2.96006	0.00307584	0.0291145
Gm14322	507.015	0.420805	0.142302	2.95713	0.00310514	0.0293754
Myh1	115.136	0.605055	0.20473	2.95539	0.00312278	0.0295257
Bpnt1	4341.84	-0.215356	0.07288	-2.95494	0.0031273	0.0295519
Dennd2a	2310.4	0.304672	0.103123	2.95446	0.0031322	0.0295817
Reck	647.339	0.361491	0.122421	2.95286	0.00314843	0.0296852
Irf1	311.378	0.467717	0.158392	2.9529	0.00314801	0.0296852
Rnf180	1932.35	-0.226056	0.0765486	-2.9531	0.00314603	0.0296852
Rab3il1	964.111	0.306466	0.103915	2.94919	0.00318611	0.030007
Tpm4	2747.85	0.22643	0.0767937	2.94855	0.00319269	0.0300522
Tmem132c	897.613	0.318059	0.107902	2.94766	0.00320185	0.0301217
Ccpg1os	282.382	-0.412331	0.139933	-2.94663	0.00321259	0.0302059
Snx27	11691.7	-0.168827	0.0573051	-2.9461	0.0032181	0.0302408
A930003O13Rik	477.742	-0.46995	0.159546	-2.94555	0.00322386	0.0302781
Mpp6	3168.68	-0.20639	0.0701165	-2.94354	0.00324484	0.0304583
Fyb	1225.57	0.284834	0.0967745	2.94327	0.00324761	0.0304673
C330027C09Rik	489.21	0.420259	0.142877	2.94141	0.00326721	0.0306342
Cdc25b	846.242	0.312865	0.106374	2.94117	0.00326973	0.0306408
Pdyn	4056.66	0.239586	0.0814919	2.93999	0.0032822	0.0307406
Tmem165	2455.57	-0.193076	0.0657522	-2.93643	0.00332017	0.0310618
Ctsf	5008.75	0.20373	0.0694344	2.93415	0.00334468	0.0312737
AB343404	4996.17	0.1815	0.0618907	2.93258	0.00336156	0.0314143
LOC102633315	268.485	0.468321	0.159725	2.93204	0.00336739	0.0314513
Hspb3	157.546	0.674129	0.230038	2.9305	0.00338413	0.0315902
Lrrc57	2071.32	-0.24792	0.084654	-2.92863	0.00340462	0.031758
Gm3414	320.674	-0.447854	0.152929	-2.92851	0.00340587	0.031758
Acsl5	5369.3	0.20343	0.0694968	2.92719	0.00342039	0.0318759
Sh3bgrl2	2534.99	0.225081	0.0769587	2.9247	0.00344789	0.0321144
Tec	203.079	0.480788	0.164424	2.92408	0.00345473	0.0321604
Sh2d3c	1901	-0.256115	0.087597	-2.92378	0.00345808	0.0321739
Rapgef6	3159.03	-0.262645	0.0898435	-2.92336	0.00346273	0.0321994
AK152437	118.36	0.629665	0.215522	2.92158	0.00348263	0.032331
Pgm1	804.061	0.267477	0.0915513	2.92161	0.00348226	0.032331
Zic1	3017.84	0.358924	0.122902	2.9204	0.00349578	0.0324353
Lims1	3383.13	-0.190926	0.0653839	-2.92007	0.00349954	0.0324524
Arsk	616.894	-0.296357	0.101511	-2.91945	0.00350654	0.0324994
Cst3	53691.5	-0.323479	0.110823	-2.91887	0.00351303	0.0325239
Mgll	16027.5	-0.258306	0.0884937	-2.91891	0.00351252	0.0325239
Card9	170.974	0.591329	0.202601	2.91869	0.00351511	0.0325254
Fam13c	5966.38	-0.155986	0.0534805	-2.91669	0.00353766	0.0327161
Hspa5	27719.6	-0.251752	0.0863197	-2.9165	0.00353981	0.0327181
Mpdz	4366.84	-0.226141	0.0775621	-2.91561	0.00354989	0.0327933
Otof	1439.48	-0.445611	0.1529	-2.9144	0.0035637	0.0329029
Anxa4	385.56	0.508656	0.174556	2.914	0.00356826	0.032927
Srebf1	2703.38	-0.212134	0.0728331	-2.91261	0.00358426	0.0330385
Atat1	5142.44	-0.197264	0.0677273	-2.91262	0.00358408	0.0330385
Tmsb10	11349.5	0.257127	0.0883518	2.91027	0.00361119	0.0332576
Col23a1	1462.59	0.292054	0.100355	2.9102	0.00361196	0.0332576
Hbb-bs	12325	-0.700923	0.241001	-2.90838	0.00363308	0.0334338
Mical1	872.521	-0.260878	0.0897083	-2.90807	0.00363663	0.0334483
1700084C01Rik	1157.87	0.287377	0.0988491	2.90723	0.00364641	0.03352
D630041G03Rik	128.965	0.859498	0.29589	2.90479	0.00367494	0.0337639
Pak3	14325.2	-0.204293	0.0703563	-2.90369	0.00368799	0.0338653
Als2cl	723.608	-0.415832	0.143225	-2.90336	0.00369185	0.0338824
Angptl4	469.334	0.388479	0.133877	2.90177	0.00371063	0.0340363
Crot	2974.79	0.199348	0.0687344	2.90027	0.00372843	0.0341809
Ccdc37	332.071	0.454055	0.156572	2.89999	0.0037318	0.0341934
Rragd	10151.3	0.249236	0.0859511	2.89974	0.00373474	0.0342014
Gpr56	9606.19	0.224263	0.0773434	2.89957	0.00373673	0.0342014
Sdsl	201.855	0.64433	0.222318	2.89823	0.00375274	0.0343294
Zeb1	5490.49	-0.25849	0.0892284	-2.89695	0.00376815	0.0344331
Lrrtm3	4080.65	-0.169414	0.0584959	-2.89617	0.00377749	0.0344997
Asap3	535.458	-0.356753	0.123302	-2.89332	0.00381192	0.0347953
Zbtb41	2917.66	-0.192999	0.0667207	-2.89263	0.00382027	0.0348527
Gabrg1	3002.67	-0.81623	0.282338	-2.89097	0.00384053	0.0350187
Clptm1	16249.8	-0.14015	0.0484826	-2.89073	0.00384351	0.035027
Axin2	2344.81	0.241054	0.0833975	2.89042	0.00384723	0.035042
Dnajc3	5204.93	-0.232802	0.0805649	-2.88962	0.00385707	0.0350943
Slc22a21	156.492	-0.522472	0.180833	-2.88925	0.00386161	0.0350972
P2ry13	1469.2	0.282587	0.0978768	2.88717	0.00388729	0.0353116
Plek	2426.59	0.201571	0.0698312	2.88655	0.00389495	0.0353622
Il17d	677.326	0.345461	0.119736	2.8852	0.00391171	0.0354889
Acaa2	1415.87	-0.240271	0.0832806	-2.88508	0.00391311	0.0354889
Pcyt1a	4245.65	-0.171769	0.0595527	-2.88433	0.00392248	0.0355549
Hspb6	721.499	-0.285073	0.0988544	-2.88377	0.0039295	0.0355994
Efnb3	11528.8	-0.361526	0.125381	-2.88341	0.00393393	0.0356165
Tbc1d4	800.794	0.520159	0.180406	2.88328	0.00393561	0.0356165
Shc4	599.637	-0.381235	0.132273	-2.88217	0.00394941	0.0356918
Doc2b	4991.33	-0.335196	0.116301	-2.88214	0.00394985	0.0356918
Lmf1	1304.88	-0.272632	0.0945947	-2.88211	0.00395026	0.0356918
AK083927	328.944	-0.455317	0.158	-2.88176	0.00395461	0.035712
Foxc1	481.016	0.325553	0.113072	2.87918	0.00398715	0.0359866
Prr5	694.176	0.3968	0.137872	2.87802	0.00400179	0.0360995
Nfatc1	546.964	0.32945	0.114481	2.87776	0.00400508	0.0361099
Slain1os	387.13	-0.376095	0.130738	-2.87672	0.00401837	0.0362103
Ift46	3468.13	0.218009	0.0758014	2.87605	0.00402684	0.0362673
Tfpi	563.283	0.342603	0.119237	2.87328	0.00406229	0.0365631
Abce1	10446.4	-0.157161	0.0546998	-2.87315	0.00406401	0.0365631
Rhebl1	358.936	0.42605	0.148339	2.87214	0.00407703	0.0366608
Col27a1	543.152	0.422693	0.147197	2.87161	0.00408389	0.0366833
Nr2e1	1218.85	-0.235283	0.0819732	-2.87025	0.00410154	0.0368223
Rngtt	2120.26	-0.192766	0.0672156	-2.86787	0.00413243	0.0370602
Cebpd	217.42	0.525358	0.183311	2.86594	0.00415778	0.0372678
Gtse1	116.945	0.605994	0.211463	2.86571	0.0041607	0.0372742
Vps37a	6961.73	-0.186145	0.0649721	-2.865	0.00417011	0.0373189
Tmem108	2844.59	-0.197998	0.0691057	-2.86515	0.00416815	0.0373189
Adhfe1	1121.75	-0.25459	0.0888695	-2.86477	0.00417317	0.0373266
Peak1	3101.72	-0.197833	0.069091	-2.86337	0.00419162	0.0374431
Tubb4a	68597.7	-0.17002	0.0593796	-2.86328	0.00419284	0.0374431
Rfx3	6881	-0.187703	0.0655514	-2.86345	0.00419049	0.0374431
H1f0	7900.6	0.180593	0.0630811	2.86287	0.00419822	0.0374712
Arl5a	9647	-0.145082	0.050702	-2.86147	0.00421681	0.0376173
Trip4	3752.92	-0.179569	0.0628017	-2.8593	0.00424577	0.0378357
Trim62	2871.1	0.253882	0.0888475	2.8575	0.0042699	0.0380148
Isca2	1900.65	-0.200968	0.0703308	-2.85747	0.00427037	0.0380148
Hist1h2bg	692.306	-0.552736	0.193514	-2.8563	0.00428607	0.0381346
B930041F14Rik	1930.32	0.234057	0.0819506	2.85608	0.00428912	0.0381416
Tmod3	2897.78	0.22776	0.0798815	2.85122	0.00435513	0.0386965
Spock3	11879.5	-0.238223	0.0835643	-2.85077	0.00436135	0.0387166
Abcd4	868.643	-0.374159	0.131254	-2.85065	0.00436295	0.0387166
AK212155	629.528	-0.29421	0.1033	-2.8481	0.00439812	0.0390082
AK089283	188.525	-0.517217	0.181647	-2.84737	0.00440821	0.0390605
Yap1	2026.87	0.244225	0.0857732	2.84734	0.00440864	0.0390605
Scnn1a	490.239	0.410709	0.144283	2.84656	0.00441946	0.0391358
Gm8615	747.977	0.533481	0.1876	2.84372	0.00445901	0.0394654
Ncaph	332.297	0.426407	0.149985	2.84301	0.00446903	0.0395334
Plod3	2686.23	-0.242287	0.0852425	-2.84233	0.00447855	0.0395969
Kcp	397.286	0.553529	0.194805	2.84145	0.00449085	0.0396848
Kcnc1	11361.5	0.19745	0.0695434	2.83924	0.00452216	0.0399406
Plcg2	375.592	-0.378978	0.133556	-2.83759	0.00454549	0.0401257
Nudt12	281.624	-0.460165	0.162387	-2.83376	0.00460044	0.0405895
Cyp7b1	1047.66	-0.261286	0.0923468	-2.8294	0.00466352	0.0411246
Klhl25	1137.02	-0.228085	0.080623	-2.82903	0.0046689	0.0411507
AK087850	1768.92	-0.213133	0.0753753	-2.82763	0.00468944	0.0413101
Spc25	185.727	0.566758	0.200673	2.82428	0.00473865	0.0417167
Smpdl3b	148.583	-0.592275	0.209718	-2.82416	0.00474054	0.0417167
Aldh1a3	220.947	0.580667	0.205628	2.82387	0.00474474	0.041732
Dars	5131.46	-0.19051	0.0674852	-2.82299	0.00475784	0.0418255
Oaf	541.647	-0.353571	0.125261	-2.82267	0.00476262	0.0418457
Rbm43	1573.49	0.292783	0.103772	2.8214	0.00478143	0.0419891
C030037D09Rik	244.151	-0.48404	0.171634	-2.82019	0.00479951	0.042126
Erbb2ip	5330.93	-0.216493	0.076808	-2.81862	0.00482302	0.0423104
Ccdc88c	3348.34	-0.195265	0.0693395	-2.81607	0.00486151	0.0426259
Itfg3	1596.51	-0.228086	0.0810281	-2.8149	0.00487925	0.0427593
Zfp36l2	1768.96	0.253987	0.0903537	2.81103	0.00493825	0.0432539
Zfp428	1830.7	0.320355	0.113984	2.81053	0.00494594	0.0432768
Ncam1	34412.7	-0.237529	0.0845218	-2.81027	0.00495	0.0432895
Psmb8	127.046	0.537969	0.191442	2.81008	0.00495288	0.0432922
Trp53inp2	27794	-0.181371	0.0645996	-2.80762	0.00499087	0.0435342
Itga7	1227.27	-0.248064	0.0883513	-2.8077	0.00498968	0.0435342
A930018M24Rik	122.344	0.669165	0.238316	2.80789	0.00498667	0.0435342
Adamts1	938.008	0.25893	0.0922297	2.80745	0.00499362	0.0435357
Serpind1	190.511	-0.648117	0.230905	-2.80686	0.0050027	0.0435924
Ppp1r3d	854.771	-0.261786	0.0932734	-2.80665	0.00500589	0.0435976
Rab33b	2308.71	-0.192126	0.0684581	-2.80648	0.00500863	0.043599
Dclk2	8110.39	0.165577	0.0590039	2.80621	0.00501278	0.0436127
AK046349	651.714	-0.331521	0.11816	-2.80569	0.00502084	0.0436603
Sptlc2	2773.28	-0.223895	0.0798356	-2.80445	0.00504031	0.0438072
Tbc1d19	2677.11	-0.1822	0.0650166	-2.80237	0.00507292	0.0440312
Sh3pxd2b	4020.55	0.242743	0.0866227	2.8023	0.00507391	0.0440312
Alcam	15964	-0.257177	0.0917851	-2.80195	0.00507952	0.0440572
Col1a2	5501.03	0.28676	0.102524	2.797	0.00515802	0.0447152
Ifi35	153.119	0.531719	0.190117	2.79681	0.00516105	0.0447185
AB343393	577.718	-0.551068	0.19705	-2.79659	0.00516452	0.0447256
Cemip	7378.76	0.20884	0.0747211	2.79492	0.00519123	0.0449339
Sat1	3249.89	0.168487	0.060322	2.79313	0.00522011	0.0451426
Sp8	595.159	1.06488	0.381254	2.79309	0.00522069	0.0451426
Hmgb3	2031.49	0.296223	0.106064	2.79287	0.00522434	0.0451511
Fam84b	2252.04	0.214894	0.076993	2.79108	0.00525318	0.0453772
E130311K13Rik	681.526	0.47569	0.170572	2.78879	0.00529052	0.0456764
Slc13a5	1185.64	-0.255904	0.0917788	-2.78826	0.00529913	0.0457273
Cdc42se1	6155.66	-0.151734	0.0544297	-2.7877	0.0053084	0.0457839
Slc19a1	1539.86	0.216607	0.0777217	2.78696	0.00532054	0.0458624
Pknox1	1619.84	0.20604	0.0739338	2.78681	0.00532292	0.0458624
Gm3435	154.845	0.545373	0.195767	2.78583	0.00533908	0.0459781
Nr4a2	3338.04	-0.381227	0.136885	-2.78502	0.00535238	0.0460692
Nrros	648.956	0.277934	0.0998252	2.78421	0.00536581	0.0461612
Grm2	5094.64	0.197098	0.0708285	2.78275	0.00539011	0.0463017
Ddo	395.218	-0.433181	0.155649	-2.78305	0.005385	0.0463017
4930430F08Rik	1536.74	-0.198162	0.0712112	-2.78273	0.00539036	0.0463017
Rpl39	2416.66	0.205464	0.0738911	2.78063	0.00542542	0.0465555
Nat9	747.241	0.335517	0.120739	2.77887	0.00545482	0.0467603
Rnf138	1711.15	-0.205854	0.0740774	-2.7789	0.00545432	0.0467603
Srl	1565.86	0.334594	0.12048	2.77717	0.00548348	0.0469822
Dync1i1	13002.2	0.170077	0.0612807	2.77538	0.00551366	0.0472168
Fbxo36	112.631	-0.690113	0.248737	-2.77447	0.00552919	0.0473105
Cenpa	391.945	0.471699	0.170018	2.77441	0.0055302	0.0473105
Gm10406	136.029	0.63639	0.229436	2.77371	0.00554213	0.0473886
Msrb1	1402.33	0.280891	0.101296	2.77296	0.00555485	0.0474733
Zfp276	1535.03	-0.268112	0.0967079	-2.77239	0.00556466	0.0475331
Ptprd	26569.6	-0.178125	0.0642698	-2.77152	0.00557948	0.0476357
Smo	1416.47	0.279138	0.100762	2.77026	0.00560117	0.0477725
Emp3	158.314	0.546079	0.197121	2.77028	0.00560088	0.0477725
Grhpr	1208.23	0.316312	0.114224	2.76924	0.00561879	0.0478986
Mt2	2906.45	-0.265744	0.0959858	-2.76858	0.00563009	0.0479707
Pde8a	298.817	-0.369275	0.133452	-2.7671	0.00565574	0.048165
Syf2	2129.35	-0.200018	0.0723162	-2.76588	0.00567687	0.0482963
Cd1d1	118.03	0.720913	0.260693	2.76537	0.00568587	0.0483485
AK013187	287.865	-0.457569	0.165525	-2.76435	0.00570362	0.048475
Sel1l	16098.5	-0.177265	0.0641372	-2.76384	0.00571261	0.048527
Atpase6	600304	-0.202836	0.0734287	-2.76235	0.0057387	0.0486997
Nt5dc2	660.407	0.306596	0.11099	2.76237	0.00573838	0.0486997
Gm5643	765.958	0.330021	0.119493	2.76184	0.00574774	0.0487519
Sox2ot	2067.37	-0.207646	0.075265	-2.75887	0.00580014	0.0491717
Heyl	761.604	-0.340383	0.123432	-2.75766	0.00582169	0.0493049
Cdr2	693.316	-0.312897	0.113561	-2.75532	0.00586348	0.0496339
Mapre1	16245.4	-0.17766	0.0644892	-2.75488	0.00587141	0.0496513
Slc7a11	12555.8	-0.198742	0.0721418	-2.75488	0.00587137	0.0496513
Ube2h	9563.63	-0.147308	0.0534862	-2.75414	0.00588472	0.049739
Zfp385a	5781.76	0.239202	0.0868919	2.75287	0.00590758	0.0498823
Galnt13	3580.74	-0.273384	0.0993223	-2.75249	0.00591432	0.0498942
Pou3f2	3078.39	0.203546	0.0739505	2.75246	0.0059149	0.0498942
Six5	168.045	0.535988	0.194766	2.75196	0.00592406	0.0499465

## Sheet: Table S3
Table S3. Statistically significant AS events identified by both DEXSeq (adjusted p-value < 0.05) and rMATS (p-value < 0.05)
Abbreviations: WT: QKIFL/FL;-, KO: QKIFL/FL;Olig2-Cre, ROT: reads on target, JC: junction counts, FDR: false discovery rate, diff: difference, SE: skipped exon, MXE: mutually exclusive exons, RI: retained intron, A5SS: alternative 5' splice site, A3SS: alternative 3' splice site
SKIPPED EXONS
ID	GeneID	Gene Symbol	Chromosome	Exon Start	Exond End	US Exon Start	US Exon End	DS Exon Start	DS Exon End	Inclusion Form Length	Skipped Form Length	Strand	Pvalue ROT+JC	FDR ROT+JC	IncLevel WT (ROT+JC)	IncLevel KO (ROT+JC)	Inc Level Difference (ROT+JC)	Inclusion counts WT (ROT+JC)	Skipped counts WT (ROT+JC)	Inclusion counts KO (ROT+JC)	Skipped counts KO (ROT+JC)	Pvalue (JC)	FDR (JC)	IncLevel WT (JC)	IncLevel KO (JC)	Inc Level Difference (JC)	AS Type	Intersect with DEXSeq	First Exon	Cassette Exon	Last Exon
1407	ENSMUSG00000026131	Dst	chr1	34303420	34303531	34302829	34303032	34306527	34306651	198	99	+	0	0	0.175,0.162,0.171	0.015,0.02,0.047	0.142	103110116	243285282	9,11,29	290266292	0	0	0.176,0.162,0.171	0.015,0.02,0.048	0.142	SE	TRUE	FALSE	TRUE	FALSE
2987	ENSMUSG00000033577	Myo6	chr9	80303272	80303299	80300534	80300666	80306959	80307178	126	99	+	0	0	0.749,0.801,0.733	0.063,0.072,0.046	0.701	110133105	29,26,30	9,9,7	106,91,113	0	0	0.75,0.802,0.735	0.063,0.073,0.047	0.701	SE	TRUE	FALSE	TRUE	FALSE
3694	ENSMUSG00000026490	Cdc42bpa	chr1	180155794	180155980	180151227	180151277	180159605	180159723	198	99	+	0	0	0.051,0.065,0.087	0.0,0.007,0.002	0.065	41,47,59	378336311	0,4,1	250293263	0	0	0.052,0.066,0.087	0.0,0.007,0.002	0.065	SE	TRUE	FALSE	FALSE	FALSE
5035	ENSMUSG00000062078	Qk	chr17	10282838	10282981	10273946	10274063	10318731	10319361	198	99	-	0	0	0.996,1.0,0.998	0.106,0.138,0.132	0.873	108514231305	2,0,1	186231308	7827221015	0	0	0.996,1.0,0.998	0.106,0.139,0.132	0.872	SE	TRUE	FALSE	TRUE	FALSE
5653	ENSMUSG00000024924	Vldlr	chr19	27246592	27246676	27245534	27245681	27247009	27247090	183	99	+	0	0	0.185,0.164,0.135	0.004,0.03,0.0	0.15	59,58,53	141160183	1,10,0	132177163	0	0	0.185,0.162,0.136	0.004,0.03,0.0	0.15	SE	TRUE	FALSE	TRUE	FALSE
10052	ENSMUSG00000028745	Capzb	chr4	139288860	139288973	139287755	139287832	139291002	139291814	198	99	+	0	0	0.111,0.104,0.105	0.016,0.012,0.014	0.093	349353314	139615241343	42,36,43	126914681481	0	0	0.112,0.104,0.105	0.016,0.012,0.014	0.093	SE	TRUE	FALSE	TRUE	FALSE
11072	ENSMUSG00000020859	Spag9	chr11	94113279	94113301	94112032	94112146	94114172	94114349	121	99	+	0	0	0.107,0.137,0.109	0.034,0.011,0.014	0.098	66,96,75	451496500	16,7,8	374495460	0	0	0.108,0.138,0.11	0.034,0.012,0.014	0.099	SE	TRUE	FALSE	FALSE	FALSE
11083	ENSMUSG00000020859	Spag9	chr11	94113262	94113301	94112032	94112146	94114172	94114349	138	99	+	0	0	0.31,0.337,0.355	0.136,0.082,0.091	0.231	282351384	451496500	82,62,64	374495460	0	0	0.311,0.338,0.357	0.137,0.083,0.091	0.232	SE	TRUE	FALSE	FALSE	FALSE
15395	ENSMUSG00000041607	Mbp	chr18	82575600	82575633	82575171	82575207	82584111	82585637	132	99	+	0	0	0.993,0.994,0.99	0.87,0.789,0.853	0.155	771090458095	43,43,61	304309163	34,62,21	0	0	0.992,0.993,0.988	0.854,0.774,0.836	0.17	SE	TRUE	FALSE	TRUE	FALSE
15396	ENSMUSG00000041607	Mbp	chr18	82575600	82575633	82575171	82575207	82578935	82579058	132	99	+	0	0	0.982,0.987,0.985	0.848,0.875,0.836	0.132	771090458095	105,87,94	304309163	41,33,24	0	0	0.965,0.974,0.97	0.746,0.771,0.7	0.231	SE	TRUE	FALSE	TRUE	FALSE
15406	ENSMUSG00000041607	Mbp	chr18	82575534	82575633	82575171	82575207	82584111	82585637	198	99	+	0	0	0.989,0.991,0.986	0.822,0.72,0.797	0.209	799393708379	43,43,61	315319165	34,62,21	0	0	0.986,0.988,0.981	0.779,0.674,0.755	0.249	SE	TRUE	FALSE	TRUE	FALSE
15407	ENSMUSG00000041607	Mbp	chr18	82575534	82575633	82575171	82575207	82578935	82579063	198	99	+	0	0	0.974,0.982,0.978	0.793,0.829,0.775	0.179	799393708379	105,87,94	315319165	41,33,24	0	0	0.899,0.925,0.917	0.482,0.497,0.43	0.444	SE	TRUE	FALSE	TRUE	FALSE
22679	ENSMUSG00000029778	Adcyap1r1	chr6	55491226	55491310	55484941	55485033	55494076	55494206	183	99	+	0	0	0.441,0.436,0.456	0.785,0.805,0.742	-0.333	249312315	171218203	243275293	36,36,55	0	0	0.425,0.421,0.44	0.776,0.796,0.729	-0.338	SE	TRUE	FALSE	TRUE	FALSE
22684	ENSMUSG00000029778	Adcyap1r1	chr6	55491229	55491310	55484941	55485033	55494076	55494206	180	99	+	0	0	0.331,0.322,0.346	0.696,0.723,0.652	-0.357	154188195	171218203	150171187	36,36,55	0	0	0.332,0.323,0.347	0.697,0.724,0.653	-0.357	SE	TRUE	FALSE	TRUE	FALSE
23786	ENSMUSG00000015222	Map2	chr1	66431526	66431619	66425196	66425528	66433513	66433595	192	99	+	0	0	0.06,0.063,0.071	0.02,0.008,0.019	0.049	121156162	98111971096	30,13,42	7538831114	0	0	0.06,0.063,0.071	0.02,0.008,0.019	0.049	SE	TRUE	FALSE	TRUE	FALSE
26296	ENSMUSG00000026879	Gsn	chr2	35282659	35282721	35266819	35266903	35283904	35284109	161	99	+	0	0	0.433,0.367,0.413	0.0,0.0,0.021	0.397	41,34,48	33,36,42	0,0,1	28,31,29	0	0	0.435,0.369,0.404	0.0,0.0,0.021	0.396	SE	TRUE	FALSE	FALSE	FALSE
26297	ENSMUSG00000026879	Gsn	chr2	35282650	35282721	35266819	35266903	35283904	35284109	170	99	+	0	0	0.542,0.541,0.526	0.0,0.0,0.02	0.53	67,73,80	33,36,42	0,0,1	28,31,29	0	0	0.528,0.529,0.505	0.0,0.0,0.02	0.514	SE	TRUE	FALSE	FALSE	FALSE
28089	ENSMUSG00000038608	Dock10	chr1	80528118	80528331	80526223	80526330	80528648	80528706	198	99	-	0	0	0.468,0.427,0.457	1.0,1.0,1.0	-0.549	58,70,59	33,47,35	54,76,101	0,0,0	1	1	0.251,0.255,0.232	1.0,1.0,1.0	-0.754	SE	TRUE	FALSE	TRUE	FALSE
28095	ENSMUSG00000038608	Dock10	chr1	80528232	80528331	80526223	80526330	80528648	80528706	198	99	-	0	0	0.468,0.427,0.457	1.0,1.0,1.0	-0.549	58,70,59	33,47,35	54,75,101	0,0,0	0	0	0.469,0.428,0.459	1.0,1.0,1.0	-0.548	SE	TRUE	FALSE	TRUE	FALSE
31055	ENSMUSG00000015149	Sirt2	chr7	28767631	28767678	28766766	28766867	28771810	28771863	146	99	+	0	0	0.142,0.163,0.157	0.442,0.439,0.446	-0.288	239297278	97710321013	227249283	194216238	0	0	0.143,0.164,0.157	0.444,0.439,0.447	-0.289	SE	TRUE	FALSE	TRUE	FALSE
31922	ENSMUSG00000019978	Epb41l2	chr10	25495444	25495591	25488950	25489093	25506174	25506273	198	99	+	0	0	0.395,0.435,0.443	0.953,0.932,0.901	-0.504	85100105	65,65,66	122110109	3,4,6	0	0	0.078,0.044,0.071	0.601,0.601,0.573	-0.527	SE	TRUE	FALSE	TRUE	FALSE
31925	ENSMUSG00000019978	Epb41l2	chr10	25495444	25495591	25488950	25489093	25501577	25501631	198	99	+	0	0	0.515,0.538,0.587	1.0,0.965,0.948	-0.424	85100105	40,43,37	122110109	0,2,3	0	0	0.14,0.24,0.238	1.0,0.883,0.851	-0.705	SE	TRUE	FALSE	TRUE	FALSE
31938	ENSMUSG00000019978	Epb41l2	chr10	25501823	25502387	25488950	25489093	25506174	25506273	198	99	+	0	0	0.761,0.791,0.78	0.976,0.969,0.957	-0.19	413492469	65,65,66	248248266	3,4,6	2.29807e-10	1.44287e-07	0.421,0.525,0.435	0.897,0.806,0.827	-0.383	SE	TRUE	FALSE	TRUE	FALSE
31942	ENSMUSG00000019978	Epb41l2	chr10	25504136	25504259	25488950	25489093	25506174	25506273	198	99	+	0	0	0.648,0.676,0.672	0.968,0.961,0.945	-0.293	239271270	65,65,66	182199206	3,4,6	0	0	0.649,0.676,0.671	0.968,0.961,0.945	-0.293	SE	TRUE	FALSE	TRUE	FALSE
31944	ENSMUSG00000019978	Epb41l2	chr10	25504136	25504259	25502005	25502138	25506174	25506273	198	99	+	0	0	0.743,0.76,0.768	0.944,0.984,0.945	-0.201	387438443	67,69,67	304359309	9,3,9	0	0	0.645,0.673,0.671	0.91,0.971,0.92	-0.271	SE	TRUE	FALSE	TRUE	FALSE
33171	ENSMUSG00000026442	Nfasc	chr1	132627871	132627922	132621511	132621623	132631684	132631855	150	99	-	0	0	0.409,0.414,0.444	0.015,0.012,0.02	0.407	193265246	184248203	4,3,6	174169193	0	0	0.411,0.415,0.444	0.015,0.012,0.02	0.408	SE	TRUE	FALSE	TRUE	FALSE
33173	ENSMUSG00000026442	Nfasc	chr1	132607002	132607047	132605483	132605585	132608382	132608500	144	99	-	0	0	0.307,0.329,0.384	0.992,0.994,0.993	-0.653	158197196	245276216	183233202	1,1,1	0	0	0.309,0.331,0.386	0.992,0.994,0.993	-0.651	SE	TRUE	FALSE	TRUE	FALSE
33179	ENSMUSG00000026442	Nfasc	chr1	132637863	132637881	132636985	132637091	132642677	132642858	117	99	-	0	0	0.355,0.364,0.378	0.965,0.918,0.949	-0.578	143185173	220273241	162173177	5,13,8	0	0	0.357,0.366,0.379	0.965,0.919,0.95	-0.577	SE	TRUE	FALSE	TRUE	FALSE
33188	ENSMUSG00000026442	Nfasc	chr1	132588073	132588310	132576285	132576417	132595483	132595657	198	99	-	0	0	0.315,0.247,0.281	0.769,0.694,0.817	-0.479	149171167	162261214	140159179	21,35,20	0	0	0.075,0.075,0.051	0.434,0.315,0.557	-0.368	SE	TRUE	FALSE	TRUE	FALSE
33198	ENSMUSG00000026442	Nfasc	chr1	132582994	132583147	132576285	132576417	132593350	132593365	198	99	-	0	0	0.566,0.52,0.578	0.8,0.766,0.856	-0.253	310369365	119170133	304302358	38,46,30	0	0	0.429,0.364,0.405	0.711,0.665,0.779	-0.319	SE	TRUE	FALSE	TRUE	FALSE
33203	ENSMUSG00000026442	Nfasc	chr1	132600071	132600214	132596525	132596648	132601970	132602193	198	99	-	0	0	0.438,0.418,0.461	0.03,0.02,0.01	0.419	276290304	177202178	14,8,5	225192251	0	0	0.439,0.419,0.462	0.03,0.021,0.01	0.42	SE	TRUE	FALSE	TRUE	FALSE
35393	ENSMUSG00000022425	Enpp2	chr15	54851347	54851422	54849990	54850127	54860042	54860094	174	99	-	0	0	0.356,0.232,0.211	0.006,0.009,0.049	0.245	439509404	451958860	5,11,40	503670445	0	0	0.358,0.233,0.211	0.006,0.009,0.049	0.246	SE	TRUE	FALSE	TRUE	FALSE
37781	ENSMUSG00000069601	Ank3	chr10	69904447	69904510	69904197	69904270	69927694	69927818	162	99	+	0	0	0.146,0.164,0.162	0.014,0.007,0.009	0.147	50,66,66	179206209	3,2,3	133182201	0	0	0.147,0.165,0.163	0.014,0.007,0.009	0.148	SE	TRUE	FALSE	TRUE	FALSE
39655	ENSMUSG00000038388	Mpp6	chr6	50176876	50176918	50163421	50163649	50178388	50178520	141	99	+	0	0	0.228,0.292,0.231	0.006,0.05,0.058	0.212	50,64,48	119109112	1,7,11	120,94,125	0	0	0.229,0.293,0.233	0.006,0.05,0.059	0.213	SE	TRUE	FALSE	TRUE	FALSE
41631	ENSMUSG00000013523	Bcas1	chr2	170384188	170384323	170378722	170378929	170387162	170387207	198	99	-	0	0	0.988,1.0,1.0	0.021,0.017,0.048	0.967	828830845	5,0,0	5,5,12	117143120	0	0	0.988,1.0,1.0	0.021,0.017,0.048	0.967	SE	TRUE	FALSE	TRUE	FALSE
41645	ENSMUSG00000013523	Bcas1	chr2	170366363	170366528	170349181	170349463	170378722	170378929	198	99	-	0	0	0.637,0.682,0.666	0.936,1.0,0.984	-0.312	436454430	124106108	88,89,126	3,0,1	0.00128264	0.152493	0.075,0.05,0.053	0.143,1.0,0.501	-0.489	SE	TRUE	FALSE	TRUE	FALSE
41647	ENSMUSG00000013523	Bcas1	chr2	170384188	170384326	170378722	170378929	170387162	170387207	198	99	-	0	0	0.993,1.0,1.0	0.033,0.024,0.073	0.954	137513141381	5,0,0	8,7,19	117143120	0	0	0.993,1.0,1.0	0.033,0.024,0.074	0.954	SE	TRUE	FALSE	TRUE	FALSE
47828	ENSMUSG00000021614	Vcan	chr13	89688284	89693501	89685078	89685192	89702917	89705797	198	99	-	0	0	0.285,0.296,0.239	0.892,0.822,0.925	-0.606	39,37,32	49,44,51	33,37,49	2,4,2	0	0	0.235,0.242,0.216	0.872,0.815,0.913	-0.636	SE	TRUE	FALSE	TRUE	FALSE
54680	ENSMUSG00000004558	Ndrg2	chr14	51911085	51911127	51910679	51910785	51911465	51911546	141	99	-	0	0	0.17,0.159,0.164	0.51,0.472,0.367	-0.285	425497506	145318431811	607495507	410389613	0	0	0.171,0.16,0.165	0.511,0.474,0.369	-0.286	SE	TRUE	FALSE	TRUE	FALSE
54681	ENSMUSG00000004558	Ndrg2	chr14	51911085	51911326	51910741	51910785	51911465	51911546	198	99	-	0	0	0.13,0.122,0.126	0.429,0.395,0.295	-0.247	433513522	145318431811	616508513	410389613	0	0	0.103,0.094,0.1	0.359,0.333,0.238	-0.211	SE	TRUE	FALSE	TRUE	FALSE
54682	ENSMUSG00000004558	Ndrg2	chr14	51911085	51911124	51910616	51910785	51911465	51911546	138	99	-	0	0	0.077,0.062,0.071	0.292,0.261,0.175	-0.173	170169193	145318431811	236192181	410389613	0	0	0.078,0.062,0.072	0.294,0.263,0.176	-0.174	SE	TRUE	FALSE	TRUE	FALSE
54692	ENSMUSG00000029106	Add1	chr5	34630234	34630356	34629135	34629172	34630469	34630631	198	99	+	0	0	0.076,0.08,0.069	0.0,0.0,0.0	0.075	35,42,33	212243224	0,0,0	133176140	7.68444e-11	4.9897e-08	0.05,0.051,0.047	0.0,0.0,0.0	0.049	SE	TRUE	FALSE	FALSE	FALSE
57204	ENSMUSG00000025026	Add3	chr19	53244309	53244405	53242503	53242627	53244997	53247399	195	99	+	0	0	0.562,0.561,0.549	0.838,0.87,0.878	-0.305	293388400	116154167	315397466	31,30,33	0	0	0.563,0.563,0.55	0.838,0.871,0.878	-0.304	SE	TRUE	FALSE	TRUE	FALSE
58430	ENSMUSG00000055717	Slain1	chr14	103684233	103684383	103656932	103657072	103685668	103685818	198	99	+	0	0	0.676,0.685,0.709	0.931,0.942,0.952	-0.252	192270239	46,62,49	188226198	7,7,5	0	0	0.677,0.686,0.709	0.931,0.942,0.952	-0.251	SE	TRUE	FALSE	FALSE	FALSE
58432	ENSMUSG00000055717	Slain1	chr14	103684288	103684383	103656932	103657072	103685668	103685818	194	99	+	0	0	0.497,0.503,0.47	0.857,0.888,0.907	-0.394	89,123,85	46,62,49	82,109,95	7,7,5	0	0	0.498,0.504,0.471	0.857,0.889,0.907	-0.393	SE	TRUE	FALSE	FALSE	FALSE
63172	ENSMUSG00000036634	Mag	chr7	30900351	30900396	30899175	30899698	30900637	30900737	144	99	-	0	0	0.128,0.131,0.13	0.932,0.923,0.831	-0.766	252273239	118112441098	258208100	13,12,14	0	0	0.129,0.132,0.131	0.932,0.923,0.832	-0.765	SE	TRUE	FALSE	TRUE	FALSE
66237	ENSMUSG00000068748	Ptprz1	chr6	23024713	23024734	23022198	23022284	23024944	23025041	120	99	+	0	0	0.368,0.278,0.267	0.688,0.688,0.634	-0.366	96,106,96	136227217	166182214	62,68,102	0	0	0.37,0.28,0.269	0.69,0.69,0.636	-0.366	SE	TRUE	FALSE	TRUE	FALSE
70585	ENSMUSG00000019647	Sema6a	chr18	47276418	47276469	47270608	47270773	47276585	47276606	150	99	-	0	0	0.798,0.673,0.678	0.086,0.165,0.083	0.605	72,81,86	12,26,27	2,6,4	14,20,29	0	0	0.799,0.674,0.679	0.087,0.166,0.084	0.605	SE	TRUE	FALSE	TRUE	FALSE
72012	ENSMUSG00000039835	Nhsl1	chr10	18516028	18516160	18511549	18511742	18523790	18525959	198	99	+	0	0	0.146,0.083,0.159	0.775,0.642,0.66	-0.563	13,13,20	38,72,53	62,43,70	9,12,18	0	0	0.147,0.083,0.159	0.776,0.643,0.655	-0.562	SE	TRUE	FALSE	TRUE	FALSE
72262	ENSMUSG00000040260	Daam2	chr17	49474168	49474407	49473285	49473392	49476447	49476555	198	99	-	0	0	0.092,0.075,0.105	0.703,0.824,0.747	-0.667	11,8,12	54,49,51	52,28,59	11,3,10	0	0	0.044,0.03,0.038	0.465,0.701,0.631	-0.562	SE	TRUE	FALSE	FALSE	FALSE
72264	ENSMUSG00000040260	Daam2	chr17	49474108	49474252	49473285	49473392	49476447	49476555	198	99	-	0	0	0.092,0.101,0.089	0.725,0.813,0.737	-0.664	11,11,10	54,49,51	58,26,56	11,3,10	0	0	0.053,0.076,0.073	0.646,0.728,0.576	-0.583	SE	TRUE	FALSE	TRUE	FALSE
72266	ENSMUSG00000040260	Daam2	chr17	49474168	49474252	49473285	49473392	49476447	49476555	183	99	-	0	0	0.099,0.081,0.096	0.711,0.806,0.741	-0.661	11,8,10	54,49,51	50,23,53	11,3,10	0	0	0.1,0.082,0.096	0.712,0.807,0.742	-0.661	SE	TRUE	FALSE	FALSE	FALSE
73153	ENSMUSG00000026074	Map4k4	chr1	40001429	40001591	40000623	40000749	40003756	40003987	198	99	+	0	0	0.532,0.563,0.538	0.975,0.954,0.931	-0.409	193209212	85,81,91	237288297	3,7,11	0	0	0.491,0.504,0.5	0.972,0.946,0.916	-0.446	SE	TRUE	FALSE	TRUE	FALSE
73159	ENSMUSG00000026074	Map4k4	chr1	40001429	40001594	40000623	40000749	40003756	40003987	198	99	+	0	0	0.534,0.57,0.538	0.976,0.954,0.931	-0.406	195215212	85,81,91	240293297	3,7,11	0	0	0.313,0.343,0.327	0.945,0.895,0.845	-0.567	SE	TRUE	FALSE	TRUE	FALSE
77917	ENSMUSG00000048537	Phldb1	chr9	44688423	44688456	44686307	44687698	44688616	44688702	132	99	-	0	0	0.221,0.232,0.203	0.0,0.0,0.0	0.219	44,45,47	116112138	0,0,0	80,71,72	0	0	0.223,0.233,0.201	0.0,0.0,0.0	0.219	SE	TRUE	FALSE	TRUE	FALSE
77921	ENSMUSG00000048537	Phldb1	chr9	44708393	44708522	44707884	44708040	44710922	44711060	198	99	-	0	0	0.242,0.307,0.267	0.735,0.91,0.833	-0.554	39,71,40	61,80,55	61,81,90	11,4,9	0	0	0.243,0.308,0.268	0.736,0.911,0.834	-0.554	SE	TRUE	FALSE	TRUE	FALSE
77984	ENSMUSG00000031342	Gpm6b	chrX	166385390	166385481	166383934	166384000	166386951	166388988	190	99	+	0	0	0.222,0.21,0.21	0.033,0.046,0.05	0.171	709899803	129817621576	88146177	135315881746	0	0	0.222,0.211,0.21	0.033,0.045,0.05	0.172	SE	TRUE	FALSE	TRUE	FALSE
78062	ENSMUSG00000024533	Spire1	chr18	67501067	67501241	67497176	67497314	67503430	67503535	198	99	-	0	0	0.167,0.215,0.189	0.015,0.024,0.035	0.166	68,125,87	170228187	5,10,15	160202208	0	0	0.167,0.216,0.189	0.015,0.024,0.035	0.166	SE	TRUE	FALSE	TRUE	FALSE
82153	ENSMUSG00000060961	Slc4a4	chr5	89232763	89232860	89228825	89228987	89234796	89234861	196	99	+	0	0	0.274,0.215,0.221	0.943,0.92,0.925	-0.693	123137136	165252242	361411418	11,18,17	0	0	0.275,0.216,0.221	0.943,0.921,0.926	-0.693	SE	TRUE	FALSE	TRUE	FALSE
32360	ENSMUSG00000027797	Dclk1	chr3	55466572	55466654	55463000	55463095	55477804	55477889	181	99	+	1.11022e-16	1.06108e-13	0.093,0.083,0.088	0.04,0.035,0.038	0.05	222275272	119116671542	86,99,116	112914981604	1.43219e-14	1.29529e-11	0.088,0.073,0.085	0.038,0.035,0.038	0.045	SE	TRUE	FALSE	FALSE	FALSE
40242	ENSMUSG00000024812	Tjp2	chr19	24099452	24099563	24098000	24098315	24100701	24100914	198	99	-	1.11022e-16	1.06108e-13	0.739,0.664,0.653	0.986,1.0,0.975	-0.302	85,83,79	15,21,21	143123159	1,0,2	1.11022e-16	1.15541e-13	0.74,0.665,0.654	0.986,1.0,0.976	-0.301	SE	TRUE	FALSE	TRUE	FALSE
33168	ENSMUSG00000026442	Nfasc	chr1	132600098	132600214	132597122	132597172	132601970	132602193	198	99	-	2.22045e-16	2.0704e-13	0.996,1.0,0.996	0.652,0.6,0.571	0.39	446507485	1,0,1	15,9,8	4,3,3	1.21458e-13	1.03678e-10	0.993,1.0,0.993	0.653,0.573,0.401	0.453	SE	TRUE	FALSE	TRUE	FALSE
47514	ENSMUSG00000026657	Frmd4a	chr2	4607998	4608075	4605969	4606066	4610966	4613942	176	99	+	2.22045e-16	2.0704e-13	0.544,0.546,0.503	0.866,0.846,0.883	-0.334	104122106	49,57,59	92127134	8,13,10	0	0	0.421,0.427,0.405	0.83,0.798,0.826	-0.4	SE	TRUE	FALSE	TRUE	FALSE
47506	ENSMUSG00000026657	Frmd4a	chr2	4607998	4608070	4605969	4606066	4610966	4614043	171	99	+	3.33067e-16	3.06819e-13	0.547,0.543,0.505	0.867,0.845,0.882	-0.333	102117104	49,57,59	90122129	8,13,10	3.33067e-16	3.37379e-13	0.548,0.544,0.507	0.868,0.845,0.883	-0.332	SE	TRUE	FALSE	TRUE	FALSE
32357	ENSMUSG00000027797	Dclk1	chr3	55466572	55466649	55463000	55463095	55477804	55477908	176	99	+	7.77156e-16	6.90937e-13	0.086,0.08,0.084	0.038,0.033,0.037	0.047	200258251	119116671542	80,90,111	112914981604	9.99201e-16	9.6089e-13	0.086,0.08,0.083	0.038,0.033,0.038	0.047	SE	TRUE	FALSE	FALSE	FALSE
9003	ENSMUSG00000028399	Ptprd	chr4	76039879	76039921	76039280	76039378	76050326	76050439	141	99	-	8.88178e-16	7.71696e-13	0.077,0.075,0.082	0.0,0.007,0.006	0.074	27,32,40	227277314	0,2,2	192206249	8.88178e-16	8.65074e-13	0.078,0.076,0.083	0.0,0.007,0.006	0.075	SE	TRUE	FALSE	TRUE	FALSE
31929	ENSMUSG00000019978	Epb41l2	chr10	25501823	25501911	25488950	25489093	25506174	25506273	187	99	+	2.9976e-15	2.57521e-12	0.596,0.66,0.637	0.951,0.913,0.924	-0.298	181238219	65,65,66	111,79,138	3,4,6	5.66636e-10	3.47161e-07	0.427,0.536,0.449	0.899,0.81,0.827	-0.375	SE	TRUE	FALSE	FALSE	FALSE
33189	ENSMUSG00000026442	Nfasc	chr1	132588073	132588310	132576285	132576417	132593350	132593365	198	99	-	4.77396e-15	4.05569e-12	0.385,0.335,0.386	0.648,0.633,0.749	-0.308	149171167	119170133	140159179	38,46,30	4.55191e-15	4.2693e-12	0.385,0.334,0.387	0.649,0.633,0.749	-0.308	SE	TRUE	FALSE	TRUE	FALSE
13224	ENSMUSG00000036053	Fmnl2	chr2	53128716	53128842	53126852	53126976	53131839	53132203	198	99	+	5.66214e-15	4.70567e-12	0.291,0.321,0.358	0.863,0.673,0.823	-0.463	65,71,86	79,75,77	63,74,93	5,18,10	7.21645e-15	6.60531e-12	0.286,0.313,0.357	0.864,0.671,0.81	-0.463	SE	TRUE	FALSE	FALSE	FALSE
23226	ENSMUSG00000005089	Slc1a2	chr2	102780716	102780787	102777426	102777655	102781462	102781557	170	99	+	3.0087e-14	2.47358e-11	0.023,0.018,0.018	0.036,0.063,0.048	-0.029	70,84,71	176926402299	53,102,78	831888895	3.9857e-14	3.5209e-11	0.023,0.018,0.018	0.036,0.062,0.049	-0.029	SE	TRUE	FALSE	FALSE	FALSE
77905	ENSMUSG00000048537	Phldb1	chr9	44701502	44701670	44700945	44701086	44703092	44703236	198	99	-	3.44169e-14	2.79945e-11	0.771,0.74,0.84	0.214,0.167,0.209	0.587	54,57,84	8,10,8	6,4,9	11,10,17	4.07681e-11	2.74088e-08	0.681,0.65,0.772	0.155,0.167,0.151	0.543	SE	TRUE	FALSE	TRUE	FALSE
23223	ENSMUSG00000005089	Slc1a2	chr2	102780677	102780787	102777426	102777655	102781462	102781557	198	99	+	4.52971e-14	3.64565e-11	0.019,0.016,0.015	0.031,0.054,0.042	-0.026	70,86,72	176926402299	53,102,79	831888895	7.78824e-08	3.0978e-05	0.01,0.008,0.01	0.018,0.026,0.02	-0.012	SE	TRUE	FALSE	FALSE	FALSE
23240	ENSMUSG00000005089	Slc1a2	chr2	102780596	102780787	102777426	102777655	102781462	102781557	198	99	+	7.19425e-14	5.72984e-11	0.019,0.016,0.016	0.031,0.054,0.042	-0.025	70,86,74	176926402299	53,102,79	831888895	9.56338e-08	3.72585e-05	0.01,0.008,0.01	0.018,0.026,0.02	-0.012	SE	TRUE	FALSE	FALSE	FALSE
70586	ENSMUSG00000019647	Sema6a	chr18	47276418	47276469	47247439	47249584	47276585	47276606	150	99	-	9.64784e-14	7.60478e-11	0.317,0.377,0.5	0.014,0.062,0.051	0.356	33,44,47	47,48,31	1,4,3	45,40,37	9.75886e-14	8.42489e-11	0.318,0.379,0.502	0.015,0.062,0.051	0.357	SE	TRUE	FALSE	TRUE	FALSE
23237	ENSMUSG00000005089	Slc1a2	chr2	102780573	102780787	102777426	102777655	102781462	102781557	198	99	+	1.3245e-13	1.03336e-10	0.019,0.016,0.016	0.031,0.055,0.042	-0.026	70,88,76	176926402299	53,103,79	831888895	9.44332e-08	3.69803e-05	0.01,0.009,0.01	0.018,0.026,0.02	-0.012	SE	TRUE	FALSE	FALSE	FALSE
77925	ENSMUSG00000048537	Phldb1	chr9	44700945	44701086	44699555	44699696	44703802	44703892	198	99	-	1.62204e-13	1.25272e-10	0.892,0.768,0.876	0.553,0.475,0.532	0.325	231205227	14,31,16	52,56,84	21,31,37	2.49467e-13	2.08267e-10	0.874,0.72,0.845	0.463,0.399,0.453	0.375	SE	TRUE	FALSE	TRUE	FALSE
73165	ENSMUSG00000026074	Map4k4	chr1	40011649	40011841	40010556	40010677	40014105	40014223	198	99	+	1.79301e-13	1.37092e-10	0.401,0.433,0.433	0.634,0.601,0.645	-0.204	352420415	263275272	308347422	89115116	2.72116e-13	2.24705e-10	0.401,0.434,0.433	0.631,0.602,0.645	-0.203	SE	TRUE	FALSE	TRUE	FALSE
71503	ENSMUSG00000033904	Ccp110	chr7	118732886	118732972	118732393	118732453	118735267	118737024	185	99	+	6.89671e-13	5.02205e-10	0.321,0.207,0.252	0.051,0.04,0.037	0.217	53,37,39	60,76,62	5,4,5	50,52,70	7.00551e-13	5.54391e-10	0.322,0.208,0.253	0.051,0.04,0.037	0.218	SE	TRUE	FALSE	TRUE	FALSE
45619	ENSMUSG00000025006	Sorbs1	chr19	40321792	40321960	40318021	40318068	40324746	40324826	198	99	-	7.4285e-13	5.30819e-10	0.75,0.749,0.793	0.932,0.957,0.936	-0.178	222239260	37,40,34	248266322	9,6,11	7.7649e-13	6.08152e-10	0.751,0.75,0.793	0.932,0.957,0.936	-0.177	SE	TRUE	FALSE	TRUE	FALSE
29578	ENSMUSG00000032366	Tpm1	chr9	67029663	67029742	67027891	67028167	67031028	67031098	178	99	-	8.88178e-13	6.28789e-10	0.323,0.294,0.299	0.073,0.114,0.143	0.195	96,86,93	112115121	14,22,24	99,95,80	8.87179e-13	6.87754e-10	0.324,0.295,0.301	0.073,0.115,0.144	0.196	SE	TRUE	FALSE	TRUE	FALSE
54688	ENSMUSG00000029106	Add1	chr5	34630234	34630284	34629095	34629172	34630469	34632308	149	99	+	1.31339e-12	9.04692e-10	0.073,0.076,0.061	0.0,0.0,0.0	0.07	25,30,22	212243224	0,0,0	133176140	1.27853e-12	9.81125e-10	0.073,0.076,0.062	0.0,0.0,0.0	0.07	SE	TRUE	FALSE	FALSE	FALSE
70587	ENSMUSG00000019647	Sema6a	chr18	47276423	47276469	47270608	47270773	47276585	47276606	145	99	-	1.75782e-12	1.20001e-09	0.623,0.493,0.477	0.0,0.093,0.023	0.492	29,37,36	12,26,27	0,3,1	14,20,29	1.76248e-12	1.33897e-09	0.624,0.495,0.478	0.0,0.093,0.023	0.494	SE	TRUE	FALSE	TRUE	FALSE
45604	ENSMUSG00000025006	Sorbs1	chr19	40321799	40321960	40318021	40318068	40324746	40324826	198	99	-	2.69751e-12	1.82521e-09	0.656,0.668,0.712	0.903,0.935,0.9	-0.234	141161168	37,40,34	167173198	9,6,11	2.69917e-12	2.03029e-09	0.657,0.669,0.713	0.903,0.935,0.9	-0.233	SE	TRUE	FALSE	TRUE	FALSE
16682	ENSMUSG00000106379	Lhfpl3	chr5	23221864	23221912	23102411	23102648	23273334	23275597	147	99	+	4.93539e-12	3.22525e-09	0.329,0.344,0.353	0.833,0.83,0.608	-0.415	77,103,86	106132106	104,87,145	14,12,63	1.02144e-11	7.25231e-09	0.321,0.319,0.324	0.823,0.822,0.589	-0.423	SE	TRUE	FALSE	TRUE	FALSE
2405	ENSMUSG00000036026	Tmem63b	chr17	45678962	45679001	45677925	45678016	45679236	45679316	138	99	-	5.69877e-12	3.69256e-09	0.158,0.159,0.195	0.081,0.044,0.078	0.103	76,84,105	290319310	31,18,49	251281418	5.69667e-12	4.16136e-09	0.159,0.16,0.197	0.082,0.044,0.078	0.104	SE	TRUE	FALSE	TRUE	FALSE
43265	ENSMUSG00000025059	Gk	chrX	85749611	85749695	85746224	85746301	85754331	85754409	183	99	-	5.86153e-12	3.76611e-09	0.042,0.134,0.174	0.0,0.0,0.006	0.115	7,28,33	87,98,85	0,0,1	61,77,96	6.00575e-12	4.34536e-09	0.042,0.135,0.174	0.0,0.0,0.006	0.115	SE	TRUE	FALSE	TRUE	FALSE
16681	ENSMUSG00000106379	Lhfpl3	chr5	23221864	23221918	23102411	23102648	23273334	23275597	153	99	+	5.94624e-12	3.7887e-09	0.32,0.336,0.344	0.828,0.824,0.6	-0.417	77,103,86	106132106	104,87,146	14,12,63	5.08756e-11	3.36093e-08	0.246,0.248,0.253	0.754,0.774,0.518	-0.433	SE	TRUE	FALSE	TRUE	FALSE
50995	ENSMUSG00000024381	Bin1	chr18	32426223	32426352	32424819	32424967	32431982	32432093	198	99	+	8.42071e-12	5.32098e-09	0.917,0.913,0.94	0.973,0.977,0.974	-0.051	135315541476	61,74,47	149514391374	21,17,18	1.67183e-11	1.17602e-08	0.862,0.858,0.899	0.951,0.962,0.954	-0.083	SE	TRUE	FALSE	TRUE	FALSE
66243	ENSMUSG00000068748	Ptprz1	chr6	23024715	23024734	23022198	23022284	23024944	23025041	118	99	+	1.84887e-11	1.14002e-08	0.036,0.032,0.034	0.178,0.173,0.153	-0.134	6,9,9	136227217	16,17,22	62,68,102	1.85264e-11	1.29126e-08	0.036,0.032,0.034	0.179,0.175,0.154	-0.135	SE	TRUE	FALSE	TRUE	FALSE
35530	ENSMUSG00000037062	Sh3glb1	chr3	144701759	144701846	144697377	144697467	144705512	144705605	186	99	-	2.75345e-11	1.67084e-08	0.199,0.251,0.216	0.39,0.434,0.401	-0.186	98132108	210210209	96128131	80,89,104	2.4755e-09	1.35299e-06	0.111,0.157,0.131	0.276,0.275,0.27	-0.141	SE	TRUE	FALSE	TRUE	FALSE
31924	ENSMUSG00000019978	Epb41l2	chr10	25495444	25495591	25488950	25489093	25499775	25500016	198	99	+	3.43949e-11	2.03861e-08	0.714,0.667,0.66	0.938,0.965,0.932	-0.265	85100105	17,25,27	122110109	4,2,4	1.96829e-08	9.40459e-06	0.601,0.42,0.45	0.872,0.912,0.876	-0.396	SE	TRUE	FALSE	TRUE	FALSE
41804	ENSMUSG00000026566	Mpzl1	chr1	165601749	165601882	165593367	165593677	165604609	165604742	198	99	-	9.38949e-11	5.48024e-08	0.431,0.393,0.418	0.264,0.23,0.211	0.179	229228213	151176148	92,74,89	128124166	3.46972e-08	1.55058e-05	0.302,0.26,0.293	0.183,0.157,0.122	0.131	SE	TRUE	FALSE	TRUE	FALSE
41815	ENSMUSG00000026566	Mpzl1	chr1	165601749	165601864	165593653	165593677	165604609	165604742	198	99	-	1.10674e-10	6.31494e-08	0.431,0.393,0.416	0.264,0.23,0.211	0.178	229228211	151176148	92,74,89	128124166	4.36348e-08	1.88351e-05	0.302,0.26,0.29	0.183,0.157,0.122	0.13	SE	TRUE	FALSE	TRUE	FALSE
41817	ENSMUSG00000026566	Mpzl1	chr1	165601749	165601855	165593367	165593677	165604609	165604742	198	99	-	1.10674e-10	6.31494e-08	0.431,0.393,0.416	0.264,0.23,0.211	0.178	229228211	151176148	92,74,89	128124166	9.43435e-11	6.07404e-08	0.43,0.394,0.414	0.263,0.226,0.212	0.179	SE	TRUE	FALSE	TRUE	FALSE
73154	ENSMUSG00000026074	Map4k4	chr1	40001429	40001591	40000623	40000749	40004806	40004913	198	99	+	3.41295e-10	1.91876e-07	0.641,0.602,0.631	0.856,0.823,0.788	-0.198	193209212	54,69,62	237288297	20,31,40	1.35471e-09	7.68051e-07	0.467,0.431,0.453	0.754,0.693,0.665	-0.254	SE	TRUE	FALSE	TRUE	FALSE
73160	ENSMUSG00000026074	Map4k4	chr1	40001429	40001594	40000623	40000749	40004806	40004913	198	99	+	3.81673e-10	2.1301e-07	0.644,0.609,0.631	0.857,0.825,0.788	-0.195	195215212	54,69,62	240293297	20,31,40	2.95321e-08	1.36804e-05	0.417,0.374,0.416	0.717,0.657,0.599	-0.255	SE	TRUE	FALSE	TRUE	FALSE
73157	ENSMUSG00000026074	Map4k4	chr1	40011811	40011841	40010556	40010677	40014105	40014223	129	99	+	4.02178e-10	2.22827e-07	0.114,0.112,0.13	0.318,0.227,0.267	-0.152	44,45,53	263275272	54,44,55	89115116	2.44086e-10	1.51995e-07	0.112,0.112,0.129	0.311,0.228,0.268	-0.151	SE	TRUE	FALSE	FALSE	FALSE
35532	ENSMUSG00000037062	Sh3glb1	chr3	144699853	144699877	144697377	144697467	144705512	144705605	123	99	-	4.08584e-10	2.24748e-07	0.32,0.341,0.311	0.481,0.553,0.525	-0.196	123135117	210210209	92137143	80,89,104	1.6062e-08	7.72307e-06	0.281,0.304,0.29	0.425,0.516,0.479	-0.182	SE	TRUE	FALSE	TRUE	FALSE
43807	ENSMUSG00000028759	Hp1bp3	chr4	138221525	138221723	138216295	138216740	138222088	138222188	198	99	+	5.9587e-10	3.25426e-07	0.418,0.485,0.415	0.248,0.32,0.27	0.16	281392320	196208226	140202184	212215249	8.64977e-10	5.13384e-07	0.41,0.483,0.41	0.245,0.317,0.261	0.16	SE	TRUE	FALSE	TRUE	FALSE
81881	ENSMUSG00000040265	Dnm3	chr1	162273619	162273649	162231653	162231767	162274487	162274539	129	99	-	7.48787e-10	4.06039e-07	0.103,0.065,0.107	0.0,0.0,0.017	0.086	20,20,22	134220141	0,0,4	127105179	7.49864e-10	4.52126e-07	0.103,0.066,0.108	0.0,0.0,0.017	0.087	SE	TRUE	FALSE	FALSE	FALSE
49892	ENSMUSG00000012296	Tjap1	chr17	46271799	46271929	46264878	46264978	46282345	46282439	198	99	-	8.0438e-10	4.30085e-07	0.351,0.42,0.456	0.706,0.727,0.787	-0.331	54,68,72	50,47,43	72,80,59	15,15,8	2.59523e-09	1.4083e-06	0.33,0.421,0.439	0.695,0.713,0.779	-0.332	SE	TRUE	FALSE	TRUE	FALSE
47989	ENSMUSG00000032479	Map4	chr9	110071025	110071139	110068692	110068985	110078002	110078084	198	99	+	9.77521e-10	5.1903e-07	0.365,0.363,0.398	0.662,0.568,0.542	-0.215	185195214	161171162	301276334	77105141	9.44181e-06	0.00259893	0.247,0.205,0.244	0.467,0.378,0.32	-0.156	SE	TRUE	FALSE	TRUE	FALSE
72352	ENSMUSG00000030605	Mfge8	chr7	79143277	79143388	79142868	79143050	79145246	79145378	198	99	-	1.03165e-09	5.43943e-07	0.035,0.033,0.029	0.096,0.095,0.07	-0.055	30,36,28	414531462	41,35,42	193167281	1.03175e-09	6.02949e-07	0.035,0.033,0.03	0.096,0.095,0.07	-0.054	SE	TRUE	FALSE	TRUE	FALSE
16680	ENSMUSG00000106379	Lhfpl3	chr5	23221864	23221892	23102411	23102648	23273334	23275597	127	99	+	1.0875e-09	5.65643e-07	0.2,0.21,0.218	0.685,0.712,0.457	-0.409	34,45,38	106132106	39,38,68	14,12,63	1.06404e-09	6.1707e-07	0.201,0.211,0.22	0.686,0.713,0.459	-0.409	SE	TRUE	FALSE	FALSE	FALSE
47988	ENSMUSG00000032479	Map4	chr9	110071025	110071139	110068692	110068985	110072612	110072705	198	99	+	1.6871e-09	8.431e-07	0.246,0.206,0.234	0.382,0.371,0.335	-0.134	185195214	284376351	301276334	243234332	1.32339e-09	7.55934e-07	0.245,0.206,0.234	0.382,0.372,0.336	-0.135	SE	TRUE	FALSE	TRUE	FALSE
25929	ENSMUSG00000021000	Ctage5	chr12	59146335	59146362	59137675	59137786	59146846	59146957	126	99	+	2.02377e-09	9.98292e-07	0.199,0.284,0.155	0.04,0.062,0.036	0.167	24,44,21	76,87,90	4,8,5	75,95,104	6.10941e-09	3.1574e-06	0.193,0.277,0.15	0.041,0.063,0.037	0.16	SE	TRUE	FALSE	TRUE	FALSE
31923	ENSMUSG00000019978	Epb41l2	chr10	25495444	25495591	25488950	25489093	25501823	25502387	198	99	+	2.41661e-09	1.16209e-06	0.323,0.263,0.347	0.55,0.632,0.502	-0.25	85100105	89,140,99	122110109	50,32,54	5.7251e-10	3.47953e-07	0.101,0.097,0.158	0.334,0.397,0.261	-0.212	SE	TRUE	FALSE	TRUE	FALSE
77906	ENSMUSG00000048537	Phldb1	chr9	44698826	44698955	44697925	44698220	44699346	44699449	198	99	-	2.94521e-09	1.39005e-06	0.086,0.135,0.117	0.356,0.217,0.317	-0.184	29,47,37	155151140	42,30,52	38,54,56	1.2372e-10	7.83264e-08	0.058,0.077,0.067	0.27,0.17,0.228	-0.155	SE	TRUE	FALSE	FALSE	FALSE
3695	ENSMUSG00000026490	Cdc42bpa	chr1	180155794	180155980	180150134	180150258	180159605	180159723	198	99	+	3.34014e-09	1.56677e-06	0.41,0.397,0.37	0.0,0.158,0.0	0.34	25,29,27	18,22,23	0,3,0	19,8,27	3.44753e-09	1.85754e-06	0.411,0.398,0.371	0.0,0.159,0.0	0.34	SE	TRUE	FALSE	FALSE	FALSE
84669	ENSMUSG00000030701	Plekhb1	chr7	100649927	100650154	100645569	100645669	100653653	100653693	198	99	-	3.61991e-09	1.68765e-06	0.092,0.071,0.093	0.179,0.203,0.145	-0.09	60,57,62	297371301	68,86,51	156169150	4.00434e-08	1.75846e-05	0.039,0.034,0.048	0.083,0.132,0.08	-0.058	SE	TRUE	FALSE	TRUE	FALSE
20209	ENSMUSG00000028284	Map3k7	chr4	31994873	31995010	31992472	31992516	32002088	32002153	198	99	+	3.86796e-09	1.79236e-06	0.224,0.211,0.199	0.112,0.06,0.075	0.129	63,63,64	109118129	23,13,20	91102123	5.25883e-06	0.00154852	0.107,0.113,0.105	0.052,0.024,0.035	0.071	SE	TRUE	FALSE	TRUE	FALSE
84671	ENSMUSG00000030701	Plekhb1	chr7	100649927	100650032	100645569	100645669	100653653	100653693	198	99	-	4.56128e-09	2.08833e-06	0.092,0.071,0.093	0.177,0.203,0.145	-0.09	60,57,62	297371301	67,86,51	156169150	3.69128e-09	1.96105e-06	0.092,0.072,0.092	0.178,0.204,0.146	-0.091	SE	TRUE	FALSE	TRUE	FALSE
44932	ENSMUSG00000015937	H2afy	chr13	56088251	56088435	56084195	56084285	56089757	56089854	198	99	-	5.99727e-09	2.72944e-06	0.335,0.347,0.304	0.177,0.232,0.19	0.129	222248218	220233249	99155143	230257305	1.17428e-06	0.000389569	0.212,0.192,0.172	0.09,0.125,0.115	0.082	SE	TRUE	FALSE	TRUE	FALSE
44946	ENSMUSG00000015937	H2afy	chr13	56088251	56088431	56084195	56084285	56089757	56089857	198	99	-	7.05815e-09	3.1559e-06	0.331,0.346,0.304	0.177,0.229,0.19	0.128	218247218	220233249	99153143	230257305	1.34455e-06	0.000442194	0.208,0.19,0.172	0.09,0.122,0.115	0.081	SE	TRUE	FALSE	TRUE	FALSE
47241	ENSMUSG00000035901	Dennd5a	chr7	109935481	109935553	109934692	109934802	109960073	109960470	171	99	-	8.39032e-09	3.6658e-06	0.454,0.468,0.451	0.256,0.289,0.331	0.166	237310279	165204197	76118152	128168178	4.90275e-09	2.56873e-06	0.455,0.469,0.452	0.257,0.283,0.332	0.168	SE	TRUE	FALSE	TRUE	FALSE
5034	ENSMUSG00000062078	Qk	chr17	10282838	10282981	10238892	10239036	10318731	10319361	198	99	-	9.04287e-09	3.90626e-06	1.0,1.0,0.996	0.952,0.918,0.91	0.072	449601547	0,0,1	79,90,121	2,4,6	1.02238e-08	5.0436e-06	1.0,1.0,0.996	0.951,0.919,0.91	0.072	SE	TRUE	FALSE	TRUE	FALSE
20205	ENSMUSG00000028284	Map3k7	chr4	31994873	31994954	31992386	31992516	32002088	32002153	180	99	+	1.23853e-08	5.17468e-06	0.232,0.221,0.212	0.122,0.066,0.082	0.132	60,61,63	109118129	23,13,20	91102123	1.23784e-08	5.9898e-06	0.233,0.222,0.213	0.123,0.066,0.083	0.132	SE	TRUE	FALSE	TRUE	FALSE
2994	ENSMUSG00000033577	Myo6	chr9	80296642	80296681	80292356	80292517	80299145	80299249	138	99	+	1.39449e-08	5.79463e-06	0.114,0.153,0.125	0.027,0.029,0.014	0.107	20,30,25	112119125	4,4,2	103,96,98	3.47096e-07	0.000123799	0.099,0.132,0.094	0.021,0.022,0.015	0.089	SE	TRUE	FALSE	TRUE	FALSE
60192	ENSMUSG00000028760	Eif4g3	chr4	138087532	138087565	138082892	138082988	138096751	138096931	132	99	+	2.72964e-08	1.0927e-05	0.391,0.364,0.449	0.205,0.186,0.193	0.207	59,58,76	69,76,70	21,28,29	61,92,91	9.85038e-09	4.92331e-06	0.34,0.328,0.412	0.157,0.165,0.136	0.207	SE	TRUE	FALSE	TRUE	FALSE
27455	ENSMUSG00000000631	Myo18a	chr11	77854677	77854722	77853751	77853891	77857722	77857845	144	99	+	4.05535e-08	1.55034e-05	0.037,0.046,0.045	0.004,0.015,0.004	0.035	18,22,24	323316352	2,7,2	306320317	4.03691e-08	1.76257e-05	0.037,0.046,0.045	0.005,0.015,0.004	0.035	SE	TRUE	FALSE	TRUE	FALSE
33166	ENSMUSG00000026442	Nfasc	chr1	132593350	132593365	132576285	132576417	132595483	132595657	114	99	-	5.03671e-08	1.86517e-05	0.401,0.385,0.352	0.64,0.577,0.635	-0.238	125188134	162261214	43,55,40	21,35,20	5.07034e-08	2.11724e-05	0.403,0.387,0.354	0.642,0.579,0.637	-0.238	SE	TRUE	FALSE	TRUE	FALSE
66242	ENSMUSG00000068748	Ptprz1	chr6	23002128	23002292	22999199	23000199	23007273	23007418	198	99	+	6.00525e-08	2.17609e-05	0.051,0.018,0.043	0.004,0.002,0.001	0.035	9,3,8	84,81,88	2,1,1	270312471	1	1	0.0,0.006,0.0	0.0,0.0,0.001	0.002	SE	TRUE	FALSE	FALSE	FALSE
41808	ENSMUSG00000026566	Mpzl1	chr1	165601749	165601849	165593367	165593677	165604609	165604742	198	99	-	7.01761e-08	2.53094e-05	0.301,0.259,0.288	0.182,0.162,0.122	0.127	130123120	151176148	57,48,46	128124166	7.01471e-08	2.84981e-05	0.302,0.26,0.29	0.183,0.163,0.122	0.128	SE	TRUE	FALSE	TRUE	FALSE
1403	ENSMUSG00000026131	Dst	chr1	34303420	34303448	34302829	34303032	34306527	34306651	127	99	+	7.28955e-08	2.60445e-05	0.049,0.039,0.052	0.003,0.009,0.011	0.039	16,15,20	243285282	1,3,4	290266292	7.25934e-08	2.91799e-05	0.049,0.04,0.053	0.003,0.009,0.011	0.04	SE	TRUE	FALSE	FALSE	FALSE
70915	ENSMUSG00000036529	Sbf1	chr15	89295951	89296029	89295394	89295576	89299482	89299620	177	99	-	8.70349e-08	3.08083e-05	0.241,0.243,0.253	0.132,0.162,0.114	0.11	115136145	203237240	48,69,49	177200213	8.70013e-08	3.42465e-05	0.242,0.244,0.254	0.132,0.163,0.115	0.11	SE	TRUE	FALSE	TRUE	FALSE
41538	ENSMUSG00000021843	Ktn1	chr14	47704419	47704488	47704186	47704277	47705762	47705800	168	99	+	1.15793e-07	3.98804e-05	0.233,0.196,0.144	0.08,0.099,0.065	0.11	77,83,49	149201171	18,27,15	122145128	1.17721e-07	4.56296e-05	0.235,0.197,0.145	0.08,0.099,0.065	0.111	SE	TRUE	FALSE	TRUE	FALSE
44944	ENSMUSG00000015937	H2afy	chr13	56088255	56088435	56084195	56084285	56089757	56089854	198	99	-	1.34402e-07	4.60817e-05	0.194,0.227,0.184	0.105,0.139,0.094	0.089	106137112	220233249	54,83,63	230257305	0.0167894	0.900325	0.029,0.021,0.014	0.009,0.015,0.005	0.012	SE	TRUE	FALSE	TRUE	FALSE
70583	ENSMUSG00000019647	Sema6a	chr18	47270608	47270773	47247439	47249584	47276585	47276606	198	99	-	1.41598e-07	4.74844e-05	0.622,0.656,0.744	0.357,0.385,0.483	0.266	155183180	47,48,31	50,50,69	45,40,37	5.48796e-05	0.0120125	0.554,0.605,0.686	0.354,0.376,0.476	0.213	SE	TRUE	FALSE	TRUE	FALSE
50994	ENSMUSG00000024381	Bin1	chr18	32426223	32426352	32424819	32424967	32431670	32431742	198	99	+	1.6333e-07	5.4296e-05	0.96,0.934,0.949	0.976,0.981,0.983	-0.032	135315541476	28,55,40	149514391374	18,14,12	3.15928e-07	0.000114292	0.933,0.892,0.913	0.958,0.969,0.969	-0.053	SE	TRUE	FALSE	TRUE	FALSE
44930	ENSMUSG00000015937	H2afy	chr13	56088255	56088431	56084195	56084285	56089757	56089857	198	99	-	1.7819e-07	5.89793e-05	0.188,0.226,0.184	0.105,0.136,0.094	0.088	102136112	220233249	54,81,63	230257305	0.026002	1	0.022,0.019,0.014	0.009,0.012,0.005	0.01	SE	TRUE	FALSE	TRUE	FALSE
57474	ENSMUSG00000028923	Necap2	chr4	141071580	141071727	141070081	141070233	141072528	141072637	198	99	-	1.82087e-07	6.00094e-05	0.179,0.156,0.186	0.414,0.413,0.353	-0.22	41,27,33	94,73,72	24,38,24	17,27,22	1.03177e-06	0.000346277	0.134,0.099,0.133	0.334,0.309,0.291	-0.189	SE	TRUE	FALSE	FALSE	FALSE
46676	ENSMUSG00000038267	Slc22a23	chr13	34193084	34193272	34192155	34192279	34193393	34193426	198	99	-	1.87659e-07	6.15802e-05	0.408,0.362,0.317	0.558,0.575,0.634	-0.227	73,93,77	53,82,83	63,73,97	25,27,28	3.04059e-07	0.000111056	0.385,0.329,0.286	0.525,0.551,0.607	-0.228	SE	TRUE	FALSE	TRUE	FALSE
57473	ENSMUSG00000028923	Necap2	chr4	141071580	141071717	141070055	141070233	141072528	141072637	198	99	-	2.50976e-07	8.06277e-05	0.179,0.156,0.186	0.414,0.407,0.353	-0.218	41,27,33	94,73,72	24,37,24	17,27,22	1.55838e-06	0.000501659	0.134,0.099,0.133	0.334,0.3,0.291	-0.186	SE	TRUE	FALSE	FALSE	FALSE
41643	ENSMUSG00000013523	Bcas1	chr2	170366363	170366528	170356247	170356313	170378722	170378929	198	99	-	2.6967e-07	8.52284e-05	0.899,0.918,0.918	1.0,1.0,1.0	-0.088	728762759	41,34,34	149156215	0,0,0	3.80199e-07	0.000134345	0.836,0.862,0.863	1.0,1.0,1.0	-0.146	SE	TRUE	FALSE	TRUE	FALSE
57472	ENSMUSG00000028923	Necap2	chr4	141071577	141071727	141070055	141070233	141072528	141072637	198	99	-	2.78756e-07	8.77095e-05	0.183,0.156,0.191	0.414,0.413,0.353	-0.217	42,27,34	94,73,72	24,38,24	17,27,22	0.187859	1	0.005,0.0,0.007	0.0,0.018,0.0	-0.002	SE	TRUE	FALSE	FALSE	FALSE
57478	ENSMUSG00000028923	Necap2	chr4	141071580	141071695	141070081	141070233	141072528	141072637	198	99	-	3.20852e-07	9.93201e-05	0.172,0.151,0.177	0.393,0.393,0.353	-0.213	39,26,31	94,73,72	22,35,24	17,27,22	5.98104e-06	0.00170822	0.161,0.132,0.173	0.347,0.373,0.291	-0.182	SE	TRUE	FALSE	FALSE	FALSE
57477	ENSMUSG00000028923	Necap2	chr4	141071577	141071717	141070055	141070233	141072528	141072637	198	99	-	3.81315e-07	0.000116155	0.183,0.156,0.191	0.414,0.407,0.353	-0.215	42,27,34	94,73,72	24,37,24	17,27,22	0.887224	1	0.005,0.0,0.007	0.0,0.0,0.0	0.004	SE	TRUE	FALSE	FALSE	FALSE
57476	ENSMUSG00000028923	Necap2	chr4	141071577	141071695	141070055	141070233	141072528	141072637	198	99	-	4.94192e-07	0.000148762	0.175,0.151,0.182	0.393,0.393,0.353	-0.21	40,26,32	94,73,72	22,35,24	17,27,22	0.156482	1	0.041,0.04,0.059	0.029,0.143,0.0	-0.011	SE	TRUE	FALSE	FALSE	FALSE
46667	ENSMUSG00000038267	Slc22a23	chr13	34193248	34193272	34192155	34192279	34193393	34193426	123	99	-	5.75186e-07	0.00017146	0.515,0.469,0.414	0.647,0.679,0.728	-0.219	70,90,73	53,82,83	57,71,93	25,27,28	6.11264e-07	0.000212047	0.514,0.468,0.41	0.645,0.681,0.725	-0.22	SE	TRUE	FALSE	TRUE	FALSE
77912	ENSMUSG00000048537	Phldb1	chr9	44698826	44698871	44697925	44698220	44699346	44699449	144	99	-	5.75522e-07	0.00017146	0.11,0.176,0.139	0.42,0.234,0.376	-0.202	28,47,33	155151140	40,24,49	38,54,56	5.92632e-07	0.000206527	0.111,0.177,0.14	0.422,0.235,0.377	-0.202	SE	TRUE	FALSE	FALSE	FALSE
32937	ENSMUSG00000041669	Prima1	chr12	103199743	103199914	103197267	103197351	103202648	103202778	198	99	-	6.057e-07	0.000179501	0.556,0.875,0.459	0.0,0.053,0.122	0.572	25,42,17	10,3,10	0,1,5	9,9,18	8.15485e-05	0.016699	0.513,0.819,0.311	0.0,0.053,0.122	0.489	SE	TRUE	FALSE	FALSE	FALSE
3965	ENSMUSG00000037736	Limch1	chr5	66993142	66993178	66974409	66974662	66997119	66997246	135	99	+	7.24889e-07	0.00021317	0.899,0.867,0.882	0.761,0.603,0.672	0.204	121133122	10,15,12	65,58,84	15,28,30	7.11903e-07	0.000244724	0.899,0.868,0.883	0.762,0.605,0.674	0.203	SE	TRUE	FALSE	TRUE	FALSE
3964	ENSMUSG00000037736	Limch1	chr5	66993071	66993178	66974409	66974662	66997119	66997246	198	99	+	1.47213e-06	0.000419992	0.865,0.817,0.842	0.687,0.509,0.6	0.243	128134128	10,15,12	66,58,90	15,28,30	1.67788e-05	0.00429193	0.827,0.772,0.81	0.656,0.447,0.543	0.254	SE	TRUE	FALSE	TRUE	FALSE
25930	ENSMUSG00000021000	Ctage5	chr12	59146335	59146362	59144698	59144770	59146846	59146957	126	99	+	1.80338e-06	0.000494209	0.759,0.926,0.87	0.266,0.44,0.359	0.497	16,32,17	4,2,2	6,5,5	13,5,7	1.78268e-06	0.000561957	0.76,0.927,0.871	0.268,0.442,0.361	0.496	SE	TRUE	FALSE	TRUE	FALSE
37516	ENSMUSG00000027287	Snap23	chr2	120590821	120590914	120586158	120586276	120594800	120594956	192	99	+	2.22754e-06	0.000606104	0.171,0.161,0.079	0.388,0.401,0.471	-0.283	12,16,5	30,43,30	16,13,19	13,10,11	2.24462e-06	0.000698876	0.172,0.162,0.08	0.389,0.403,0.472	-0.283	SE	TRUE	FALSE	FALSE	FALSE
35542	ENSMUSG00000037062	Sh3glb1	chr3	144699854	144699877	144697377	144697467	144705512	144705605	122	99	-	3.87641e-06	0.00103367	0.088,0.094,0.062	0.196,0.161,0.19	-0.101	25,27,17	210210209	24,21,30	80,89,104	0.0988601	1	0.012,0.019,0.023	0.049,0.009,0.038	-0.014	SE	TRUE	FALSE	TRUE	FALSE
81885	ENSMUSG00000040265	Dnm3	chr1	162006206	162006445	161990211	161992091	162010867	162011104	198	99	-	6.66599e-06	0.00171608	0.059,0.069,0.056	0.028,0.019,0.015	0.041	24,33,24	193222203	10,6,7	171152228	1.16544e-05	0.00310664	0.059,0.066,0.056	0.029,0.019,0.015	0.039	SE	TRUE	FALSE	FALSE	FALSE
31321	ENSMUSG00000023805	Synj2	chr17	6029683	6029834	6028418	6028586	6032696	6032809	198	99	+	7.79781e-06	0.00198077	0.101,0.116,0.082	0.037,0.033,0.023	0.069	20,32,19	89122107	6,7,5	77102108	0.00237589	0.245912	0.058,0.047,0.023	0.013,0.01,0.009	0.032	SE	TRUE	FALSE	TRUE	FALSE
31756	ENSMUSG00000043940	Wdfy3	chr5	101878005	101878059	101875840	101876009	101882422	101882650	153	99	-	8.65667e-06	0.00218442	0.196,0.13,0.195	0.067,0.056,0.071	0.109	34,31,37	90,134,99	8,9,9	72,99,76	8.6494e-06	0.00241197	0.197,0.131,0.196	0.067,0.056,0.072	0.11	SE	TRUE	FALSE	TRUE	FALSE
43666	ENSMUSG00000022253	Nadk2	chr15	9098808	9098874	9096013	9096092	9100105	9100145	165	99	+	9.5995e-06	0.00235246	0.524,0.394,0.404	0.124,0.107,0.172	0.306	33,38,26	18,35,23	4,3,9	17,15,26	9.58232e-06	0.00261863	0.525,0.396,0.406	0.124,0.108,0.173	0.307	SE	TRUE	FALSE	TRUE	FALSE
33169	ENSMUSG00000026442	Nfasc	chr1	132597764	132597969	132596525	132596648	132600071	132600214	198	99	-	1.08793e-05	0.00264071	1.0,1.0,1.0	1.0,1.0,0.667	0.111	482596535	0,0,0	3,5,4	0,0,1	0.000227766	0.041199	1.0,1.0,1.0	1.0,1.0,0.0	0.333	SE	TRUE	FALSE	TRUE	FALSE
42685	ENSMUSG00000032517	Mobp	chr9	120168222	120168403	120167800	120168010	120173150	120176091	198	99	+	1.11495e-05	0.0026956	0.136,0.115,0.128	0.371,0.227,0.172	-0.13	448493448	142019011524	66,47,15	56,80,36	1.07665e-05	0.00290049	0.137,0.115,0.128	0.372,0.228,0.173	-0.131	SE	TRUE	FALSE	FALSE	FALSE
17079	ENSMUSG00000037348	Paqr7	chr4	134500599	134500831	134497003	134497036	134506802	134507546	198	99	+	1.4067e-05	0.00325924	0.473,0.362,0.25	0.689,0.575,0.726	-0.302	43,42,34	24,37,51	62,46,69	14,17,13	0.0112344	0.714858	0.143,0.039,0.019	0.067,0.129,0.258	-0.084	SE	TRUE	FALSE	TRUE	FALSE
27561	ENSMUSG00000028412	Slc44a1	chr4	53536322	53536492	53528654	53528748	53538389	53538479	198	99	+	1.57372e-05	0.00361337	0.96,0.953,0.973	0.83,0.95,0.843	0.088	428604496	9,15,7	78115150	8,3,14	1.54725e-05	0.00399817	0.96,0.953,0.973	0.831,0.951,0.843	0.087	SE	TRUE	FALSE	TRUE	FALSE
65825	ENSMUSG00000040044	Orc3	chr4	34598982	34599140	34598701	34598756	34599703	34599808	198	99	-	1.57925e-05	0.00361521	0.043,0.082,0.085	0.009,0.006,0.018	0.059	7,16,16	78,89,86	1,1,4	55,79,112	5.91057e-06	0.00169446	0.043,0.083,0.086	0.009,0.006,0.013	0.061	SE	TRUE	FALSE	FALSE	FALSE
32936	ENSMUSG00000041669	Prima1	chr12	103199782	103199914	103196907	103197351	103202648	103202884	198	99	-	1.5964e-05	0.00364357	0.487,0.833,0.394	0.0,0.053,0.122	0.513	19,30,13	10,3,10	0,1,5	9,9,18	1.5809e-05	0.00407127	0.488,0.834,0.395	0.0,0.053,0.122	0.514	SE	TRUE	FALSE	FALSE	FALSE
43485	ENSMUSG00000025892	Gria4	chr9	4427029	4427111	4424222	4424454	4432772	4432887	181	99	-	1.73949e-05	0.00394657	0.256,0.288,0.26	0.14,0.13,0.183	0.117	66,80,63	105,108,98	26,32,47	87117115	1.99062e-05	0.00504098	0.257,0.287,0.261	0.141,0.131,0.184	0.116	SE	TRUE	FALSE	FALSE	FALSE
28087	ENSMUSG00000038608	Dock10	chr1	80503918	80503994	80501187	80501826	80505324	80505463	175	99	-	1.97027e-05	0.00440482	0.656,0.685,0.724	0.387,0.488,0.453	0.246	91,96,102	27,25,22	19,32,38	17,19,26	1.06872e-05	0.00288939	0.657,0.681,0.721	0.389,0.473,0.447	0.25	SE	TRUE	FALSE	FALSE	FALSE
60193	ENSMUSG00000028760	Eif4g3	chr4	138087532	138087565	138082892	138082988	138095908	138095929	132	99	+	1.97992e-05	0.00441348	0.209,0.176,0.229	0.1,0.111,0.119	0.095	59,58,76	167204192	21,28,29	141168161	0.000307371	0.0524749	0.188,0.156,0.201	0.092,0.101,0.12	0.077	SE	TRUE	FALSE	TRUE	FALSE
34116	ENSMUSG00000031156	Slc35a2	chrX	7892729	7892882	7889611	7889763	7894190	7894462	198	99	+	2.04641e-05	0.00454845	0.897,0.879,0.83	0.627,0.667,0.636	0.225	105,102,88	6,7,9	37,40,42	11,10,12	0.0360721	1	0.143,0.223,0.143	0.0,0.048,0.04	0.14	SE	TRUE	FALSE	FALSE	FALSE
15383	ENSMUSG00000041607	Mbp	chr18	82575534	82575631	82575171	82575207	82584111	82585631	196	99	+	2.43697e-05	0.00535426	0.096,0.124,0.083	0.0,0.008,0.0	0.098	9,12,11	43,43,61	0,1,0	34,62,21	5.3695e-05	0.0118239	0.096,0.115,0.077	0.0,0.008,0.0	0.093	SE	TRUE	FALSE	TRUE	FALSE
5037	ENSMUSG00000062078	Qk	chr17	10213358	10213433	10206470	10209631	10216159	10216459	174	99	-	2.57236e-05	0.00554915	0.986,0.953,0.975	0.997,0.997,1.0	-0.027	241284279	2,8,4	118213821410	2,2,0	2.72335e-05	0.00654732	0.986,0.953,0.976	0.997,0.997,1.0	-0.026	SE	TRUE	FALSE	TRUE	FALSE
31316	ENSMUSG00000023805	Synj2	chr17	6029699	6029834	6028418	6028586	6032696	6032809	198	99	+	2.5729e-05	0.00554915	0.092,0.116,0.074	0.037,0.033,0.023	0.063	18,32,17	89122107	6,7,5	77102108	2.57214e-05	0.00627388	0.092,0.116,0.074	0.038,0.033,0.023	0.063	SE	TRUE	FALSE	TRUE	FALSE
17074	ENSMUSG00000037348	Paqr7	chr4	134500599	134500683	134496974	134497036	134506802	134507546	183	99	+	2.75462e-05	0.00586673	0.327,0.217,0.18	0.527,0.356,0.559	-0.239	44,45,35	49,88,86	66,47,68	32,46,29	5.32064e-05	0.0117504	0.323,0.218,0.177	0.525,0.342,0.553	-0.234	SE	TRUE	FALSE	TRUE	FALSE
42690	ENSMUSG00000032517	Mobp	chr9	120179524	120179630	120179326	120179405	120181300	120181484	198	99	+	4.21596e-05	0.0084439	1.0,1.0,1.0	0.892,1.0,1.0	0.036	10131113857	0,0,0	33,16,8	2,0,0	4.32531e-05	0.00986616	1.0,1.0,1.0	0.892,1.0,1.0	0.036	SE	TRUE	FALSE	FALSE	FALSE
42684	ENSMUSG00000032517	Mobp	chr9	120179500	120179630	120179326	120179405	120181300	120181484	198	99	+	4.21869e-05	0.0084439	1.0,1.0,1.0	0.892,1.0,1.0	0.036	10141113860	0,0,0	33,16,8	2,0,0	1	1	1.0,1.0,1.0	0.0,NA,NA	1	SE	TRUE	FALSE	FALSE	FALSE
21827	ENSMUSG00000032827	Ppp1r9a	chr6	5134688	5134932	5134016	5134174	5156120	5156240	198	99	+	4.64609e-05	0.00920298	0.072,0.05,0.057	0.027,0.014,0.018	0.04	22,18,21	142172173	7,4,7	125144191	0.00538503	0.438955	0.031,0.014,0.034	0.016,0.007,0.003	0.018	SE	TRUE	FALSE	TRUE	FALSE
21829	ENSMUSG00000032827	Ppp1r9a	chr6	5134638	5134932	5134016	5134174	5156120	5156240	198	99	+	4.64609e-05	0.00920298	0.072,0.05,0.057	0.027,0.014,0.018	0.04	22,18,21	142172173	7,4,7	125144191	1	1	0.0,0.0,0.003	0.0,0.0,0.0	0.001	SE	TRUE	FALSE	TRUE	FALSE
57014	ENSMUSG00000027200	Sema6d	chr2	124662203	124662371	124660704	124660761	124664020	124667770	198	99	+	4.69534e-05	0.00927652	0.714,0.782,0.723	0.481,0.492,0.516	0.243	80,93,94	16,13,18	26,31,32	14,16,15	0.000821944	0.108344	0.591,0.624,0.606	0.318,0.374,0.413	0.239	SE	TRUE	FALSE	TRUE	FALSE
57016	ENSMUSG00000027200	Sema6d	chr2	124662203	124662371	124660282	124660344	124664020	124667770	198	99	+	5.40864e-05	0.0105226	0.606,0.616,0.618	0.419,0.437,0.296	0.229	80,93,94	26,29,29	26,31,32	18,20,38	0.00117075	0.143225	0.465,0.433,0.454	0.322,0.299,0.184	0.182	SE	TRUE	FALSE	TRUE	FALSE
33167	ENSMUSG00000026442	Nfasc	chr1	132600098	132600214	132598455	132598543	132601970	132602193	198	99	-	6.63012e-05	0.0126396	1.0,1.0,1.0	1.0,0.8,1.0	0.067	276290305	0,0,0	14,8,4	0,1,0	6.58938e-05	0.0139056	1.0,1.0,1.0	1.0,0.801,1.0	0.066	SE	TRUE	FALSE	TRUE	FALSE
34115	ENSMUSG00000031156	Slc35a2	chrX	7892139	7893415	7889712	7889763	7894190	7894464	198	99	+	7.36735e-05	0.0138403	0.952,0.948,0.922	0.809,0.859,0.831	0.108	237255214	6,7,9	93122118	11,10,12	0.000379216	0.0606514	0.916,0.917,0.876	0.712,0.803,0.761	0.144	SE	TRUE	FALSE	TRUE	TRUE
3325	ENSMUSG00000036333	Kidins220	chr12	25041245	25041302	25040455	25040569	25051094	25051226	156	99	+	7.73569e-05	0.0143908	0.249,0.269,0.397	0.041,0.13,0.0	0.248	12,18,27	23,31,26	1,4,0	15,17,22	0.0110281	0.707802	0.143,0.198,0.256	0.041,0.131,0.0	0.142	SE	TRUE	FALSE	TRUE	FALSE
69144	ENSMUSG00000040268	Plekha1	chr7	130909587	130909735	130908335	130908425	130910831	130913312	198	99	+	7.91908e-05	0.0146607	0.962,0.97,0.96	0.95,0.854,0.879	0.07	300452381	6,7,8	189176188	5,15,13	7.2303e-05	0.015132	0.943,0.954,0.94	0.922,0.777,0.808	0.11	SE	TRUE	FALSE	TRUE	FALSE
5573	ENSMUSG00000034940	Synrg	chr11	83986813	83987047	83982195	83982307	83987912	83987990	198	99	+	8.70247e-05	0.0159182	0.155,0.101,0.08	0.077,0.029,0.006	0.075	18,17,14	49,76,80	8,4,1	48,66,89	6.24373e-05	0.0133242	0.148,0.101,0.081	0.068,0.03,0.006	0.075	SE	TRUE	FALSE	TRUE	FALSE
69143	ENSMUSG00000040268	Plekha1	chr7	130909552	130909735	130908335	130908425	130910831	130913312	198	99	+	0.000104343	0.0187277	0.963,0.971,0.96	0.953,0.862,0.882	0.066	311471389	6,7,8	204187194	5,15,13	0.000734803	0.0996852	0.722,0.789,0.759	0.644,0.287,0.236	0.368	SE	TRUE	FALSE	TRUE	FALSE
56996	ENSMUSG00000027200	Sema6d	chr2	124662203	124662359	124660704	124660761	124664020	124665957	198	99	+	0.000106959	0.0191075	0.61,0.714,0.654	0.404,0.385,0.4	0.263	50,65,68	16,13,18	19,20,20	14,16,15	0.000536778	0.0791837	0.501,0.63,0.54	0.244,0.305,0.334	0.263	SE	TRUE	FALSE	TRUE	FALSE
70581	ENSMUSG00000019647	Sema6a	chr18	47270608	47270794	47245254	47249584	47279115	47279174	198	99	-	0.000107714	0.0191527	1.0,0.989,1.0	0.781,0.962,0.972	0.091	155183180	0,1,0	50,50,69	7,1,1	0.000192613	0.0357775	1.0,0.984,1.0	0.715,0.934,0.95	0.128	SE	TRUE	FALSE	TRUE	FALSE
58879	ENSMUSG00000028364	Tnc	chr4	63982650	63982923	63976445	63976568	64006245	64006509	198	99	-	0.00013168	0.0229866	0.451,0.564,0.438	0.254,0.322,0.165	0.237	51,57,53	31,22,34	17,19,13	25,20,33	0.000374279	0.0603331	0.32,0.43,0.314	0.167,0.217,0.096	0.195	SE	TRUE	FALSE	TRUE	FALSE
77904	ENSMUSG00000048537	Phldb1	chr9	44701502	44701670	44700945	44701086	44703802	44703952	198	99	-	0.000143014	0.0248516	0.318,0.373,0.433	0.15,0.133,0.164	0.226	54,57,84	58,48,55	6,4,9	17,13,23	0.000208662	0.0382198	0.302,0.37,0.41	0.129,0.134,0.164	0.218	SE	TRUE	FALSE	TRUE	FALSE
75376	ENSMUSG00000032374	Plod2	chr9	92601984	92602047	92600740	92600882	92602947	92603061	162	99	+	0.00014368	0.0249108	0.361,0.274,0.363	0.57,0.816,0.907	-0.432	12,13,14	13,21,15	26,29,16	12,4,1	0.000118189	0.0233827	0.362,0.244,0.365	0.571,0.817,0.908	-0.442	SE	TRUE	FALSE	TRUE	FALSE
73514	ENSMUSG00000062981	Mrpl42	chr10	95490286	95490412	95480805	95480977	95493630	95493715	198	99	-	0.000193223	0.0315675	0.897,0.875,0.924	0.942,0.979,0.951	-0.059	365420388	21,30,16	389366429	12,4,11	0.000184727	0.0346515	0.897,0.875,0.924	0.942,0.979,0.951	-0.059	SE	TRUE	FALSE	FALSE	FALSE
25553	ENSMUSG00000028693	Nasp	chr4	116610402	116611377	116605683	116605763	116611971	116612081	198	99	-	0.000208202	0.03365	0.33,0.372,0.298	0.248,0.171,0.205	0.125	61,70,57	62,59,67	31,35,33	47,85,64	0.000576173	0.0840162	0.324,0.356,0.288	0.243,0.171,0.206	0.116	SE	TRUE	FALSE	TRUE	FALSE
62543	ENSMUSG00000024330	Col11a2	chr17	34047103	34047277	34045770	34045848	34049618	34049678	198	99	+	0.000217614	0.0348305	0.238,0.333,0.071	0.833,0.692,0.667	-0.517	5,7,2	8,7,13	10,9,8	1,2,2	0.000529075	0.0783516	0.239,0.334,0.072	0.834,0.693,0.601	-0.494	SE	TRUE	FALSE	TRUE	FALSE
46669	ENSMUSG00000038267	Slc22a23	chr13	34193252	34193272	34192155	34192279	34193393	34193426	119	99	-	0.000221324	0.0353282	0.112,0.109,0.099	0.143,0.33,0.384	-0.179	8,12,11	53,82,83	5,16,21	25,27,28	0.000227106	0.0411778	0.112,0.109,0.1	0.144,0.332,0.386	-0.18	SE	TRUE	FALSE	FALSE	FALSE
32290	ENSMUSG00000041241	Mul1	chr4	138436266	138436492	138434670	138434879	138437627	138437715	198	99	+	0.000278504	0.0434575	0.131,0.13,0.107	0.032,0.07,0.061	0.068	26,31,18	86,104,75	6,14,11	91,93,85	0.0393267	1	0.045,0.033,0.026	0.011,0.0,0.029	0.021	SE	TRUE	FALSE	FALSE	FALSE
69157	ENSMUSG00000040268	Plekha1	chr7	130909587	130909658	130908335	130908425	130910831	130911163	170	99	+	0.000298115	0.0460476	0.961,0.97,0.959	0.953,0.865,0.89	0.061	257389321	6,7,8	175165181	5,15,13	0.000586883	0.0849259	0.939,0.952,0.935	0.928,0.793,0.828	0.092	SE	TRUE	FALSE	TRUE	FALSE
69138	ENSMUSG00000040268	Plekha1	chr7	130909587	130909628	130908335	130908425	130910831	130910901	140	99	+	0.000303242	0.046651	0.965,0.973,0.963	0.958,0.875,0.902	0.055	231362292	6,7,8	161148170	5,15,13	0.00030211	0.0519268	0.965,0.974,0.963	0.958,0.875,0.903	0.055	SE	TRUE	FALSE	TRUE	FALSE
69137	ENSMUSG00000040268	Plekha1	chr7	130909587	130909645	130908335	130908425	130910831	130911163	157	99	+	0.000310026	0.0474085	0.963,0.971,0.96	0.955,0.868,0.894	0.059	247369303	6,7,8	168156173	5,15,13	0.000667764	0.0934267	0.94,0.951,0.934	0.929,0.79,0.829	0.092	SE	TRUE	FALSE	TRUE	FALSE
32289	ENSMUSG00000041241	Mul1	chr4	138436179	138436399	138434676	138434879	138437627	138437715	198	99	+	0.000411365	0.058882	0.204,0.197,0.167	0.09,0.11,0.115	0.084	44,51,30	86,104,75	18,23,22	91,93,85	0.000681379	0.0948078	0.193,0.198,0.167	0.09,0.111,0.115	0.081	SE	TRUE	FALSE	TRUE	FALSE
69140	ENSMUSG00000040268	Plekha1	chr7	130909552	130909658	130908335	130908425	130910831	130911163	198	99	+	0.000428748	0.0607067	0.957,0.967,0.954	0.95,0.854,0.878	0.065	268408329	6,7,8	190176187	5,15,13	0.286795	1	0.401,0.612,0.43	0.617,0.251,0.258	0.106	SE	TRUE	FALSE	TRUE	FALSE
69160	ENSMUSG00000040268	Plekha1	chr7	130909552	130909645	130908335	130908425	130910831	130911163	192	99	+	0.000458782	0.0638943	0.957,0.966,0.952	0.95,0.851,0.877	0.066	258388311	6,7,8	183166179	5,15,13	0.389364	1	0.302,0.449,0.206	0.509,0.121,0.138	0.063	SE	TRUE	FALSE	TRUE	FALSE
69158	ENSMUSG00000040268	Plekha1	chr7	130909552	130909628	130908335	130908425	130910831	130910901	175	99	+	0.000468248	0.0648828	0.958,0.968,0.955	0.952,0.856,0.885	0.063	242380299	6,7,8	176158176	5,15,13	0.000594117	0.0858093	0.941,0.958,0.937	0.932,0.816,0.844	0.081	SE	TRUE	FALSE	TRUE	FALSE
58873	ENSMUSG00000028364	Tnc	chr4	63984459	63984732	63982650	63982923	63993026	63993299	198	99	-	0.000589096	0.0790205	0.907,1.0,0.85	0.467,0.5,0.692	0.366	39,36,34	2,0,3	7,8,9	4,4,2	0.000634753	0.0896335	0.907,1.0,0.847	0.468,0.501,0.693	0.364	SE	TRUE	FALSE	TRUE	FALSE
73158	ENSMUSG00000026074	Map4k4	chr1	40001429	40001594	40000623	40000749	40003762	40003987	198	99	+	0.000619111	0.0817558	0.98,0.939,0.972	1.0,1.0,1.0	-0.036	195215212	2,7,3	240293297	0,0,0	0.000694894	0.0954644	0.952,0.856,0.936	1.0,1.0,1.0	-0.085	SE	TRUE	FALSE	TRUE	FALSE
62553	ENSMUSG00000024330	Col11a2	chr17	34047097	34047277	34045770	34045848	34049618	34049678	198	99	+	0.000742066	0.0938223	0.385,0.333,0.212	0.867,0.692,0.714	-0.448	10,7,7	8,7,13	13,9,10	1,2,2	0.000982431	0.124601	0.305,0.334,0.162	0.834,0.693,0.638	-0.455	SE	TRUE	FALSE	TRUE	FALSE
73522	ENSMUSG00000062981	Mrpl42	chr10	95490245	95490412	95480805	95480977	95493630	95493715	198	99	-	0.000820893	0.100854	0.945,0.932,0.96	0.968,0.988,0.971	-0.03	718820764	21,30,16	727664731	12,4,11	0.00081061	0.107662	0.945,0.932,0.96	0.968,0.988,0.971	-0.03	SE	TRUE	FALSE	TRUE	FALSE
41644	ENSMUSG00000013523	Bcas1	chr2	170366363	170366528	170349181	170349463	170370449	170370491	198	99	-	0.000821771	0.100854	0.995,0.991,0.991	0.917,0.957,0.984	0.04	436454430	1,2,2	88,89,126	4,2,1	0.000762559	0.102899	0.994,0.989,0.989	0.892,0.947,0.979	0.051	SE	TRUE	FALSE	TRUE	FALSE
80611	ENSMUSG00000028034	Fubp1	chr3	152214824	152214887	152213955	152214067	152215591	152215630	162	99	+	0.000847648	0.103366	0.061,0.049,0.05	0.171,0.068,0.126	-0.068	11,10,8	104,118,93	23,10,21	68,84,89	0.000852695	0.111306	0.061,0.05,0.05	0.172,0.068,0.127	-0.069	SE	TRUE	FALSE	FALSE	FALSE
5584	ENSMUSG00000034940	Synrg	chr11	83985248	83985551	83982195	83982307	83987912	83987990	198	99	+	0.000855961	0.104048	0.125,0.126,0.111	0.068,0.022,0.058	0.071	14,22,20	49,76,80	7,3,11	48,66,89	0.000242056	0.0432688	0.101,0.096,0.096	0.059,0.015,0.022	0.066	SE	TRUE	FALSE	TRUE	FALSE
32288	ENSMUSG00000041241	Mul1	chr4	138436266	138436399	138434670	138434879	138437627	138437715	198	99	+	0.00108988	0.125318	0.109,0.103,0.08	0.022,0.07,0.034	0.055	21,24,13	86,104,75	4,14,6	91,93,85	0.00108974	0.135276	0.109,0.104,0.08	0.022,0.07,0.034	0.056	SE	TRUE	FALSE	FALSE	FALSE
70230	ENSMUSG00000074733	Zfp950	chr19	61117624	61117727	61117142	61117288	61118226	61118350	198	99	-	0.00114805	0.130243	0.0,0.0,0.0	0.082,0.038,0.077	-0.066	0,0,0	24,34,48	5,2,5	28,25,30	0.0036234	0.333261	0.0,0.0,0.0	0.051,0.039,0.077	-0.056	SE	TRUE	FALSE	FALSE	FALSE
69445	ENSMUSG00000024038	Ndufv3	chr17	31527309	31528401	31521568	31521692	31531109	31531326	198	99	+	0.00124659	0.138941	0.04,0.033,0.033	0.03,0.017,0.026	0.011	141132128	169819631878	110,60,90	176517781667	0.000253388	0.0449221	0.037,0.032,0.031	0.028,0.014,0.025	0.011	SE	TRUE	FALSE	TRUE	FALSE
54709	ENSMUSG00000029106	Add1	chr5	34629095	34629172	34628414	34628513	34630469	34632308	176	99	+	0.00172958	0.179921	0.279,0.256,0.266	0.199,0.22,0.219	0.054	584631597	8481032929	328401367	742801736	0.0311059	1	0.224,0.201,0.212	0.166,0.184,0.187	0.033	SE	TRUE	FALSE	TRUE	FALSE
54704	ENSMUSG00000029106	Add1	chr5	34629135	34629172	34628414	34628513	34630469	34632308	136	99	+	0.00177343	0.182386	0.329,0.305,0.313	0.241,0.262,0.262	0.061	571621582	8481032929	323391359	742801736	0.00580358	0.462163	0.321,0.292,0.305	0.239,0.262,0.259	0.053	SE	TRUE	FALSE	TRUE	FALSE
61785	ENSMUSG00000052516	Robo2	chr16	73898911	73899184	73897015	73897207	73904382	73904556	198	99	-	0.00183111	0.186179	0.189,0.208,0.23	0.247,0.3,0.28	-0.067	119143141	255272236	133188191	203219245	0.00149191	0.170182	0.186,0.206,0.23	0.246,0.3,0.278	-0.067	SE	TRUE	FALSE	TRUE	FALSE
84833	ENSMUSG00000034813	Grip1	chr10	119985473	119985629	119978437	119978607	119986331	119986484	198	99	+	0.00186913	0.189287	0.548,0.538,0.578	0.371,0.485,0.269	0.18	80,107,93	33,46,34	39,79,47	33,42,64	0.00188047	0.201782	0.549,0.539,0.579	0.373,0.486,0.27	0.179	SE	TRUE	FALSE	TRUE	FALSE
84519	ENSMUSG00000070733	Fryl	chr5	73115255	73115300	73112748	73112852	73118483	73118585	144	99	-	0.00212372	0.208712	0.0,0.0,0.0	0.05,0.186,0.103	-0.113	0,0,0	26,40,30	2,4,3	26,12,18	0.00214396	0.225906	0.0,0.0,0.0	0.051,0.188,0.103	-0.114	SE	TRUE	FALSE	FALSE	FALSE
41633	ENSMUSG00000013523	Bcas1	chr2	170366363	170366509	170349181	170349463	170370449	170370491	198	99	-	0.00255303	0.238051	0.984,0.964,0.961	0.742,0.852,0.943	0.124	125,108,98	1,2,2	23,23,33	4,2,1	0.0544031	1	0.9,0.601,0.766	0.112,0.557,0.501	0.366	SE	TRUE	FALSE	FALSE	FALSE
37782	ENSMUSG00000069601	Ank3	chr10	69904447	69904510	69904197	69904270	69920437	69920491	162	99	+	0.00312901	0.274674	1.0,0.931,0.976	0.647,1.0,0.647	0.204	50,66,66	0,3,1	3,2,3	1,0,1	1	1	1.0,0.852,0.934	0.381,NA,0.648	0.414	SE	TRUE	FALSE	TRUE	FALSE
54708	ENSMUSG00000029106	Add1	chr5	34629138	34629172	34628416	34628513	34630469	34630816	133	99	+	0.00364373	0.303481	0.17,0.161,0.159	0.119,0.128,0.129	0.038	233267236	8481032929	135158146	742801736	0.0144176	0.828643	0.165,0.155,0.154	0.12,0.128,0.13	0.032	SE	TRUE	FALSE	TRUE	FALSE
45334	ENSMUSG00000039178	Tbc1d19	chr5	53831388	53831488	53830454	53830500	53832969	53833045	198	99	+	0.0042402	0.332552	0.265,0.196,0.289	0.2,0.106,0.059	0.128	18,22,26	25,45,32	10,9,4	20,38,32	0.00342127	0.319309	0.255,0.197,0.282	0.184,0.106,0.059	0.128	SE	TRUE	FALSE	FALSE	FALSE
45124	ENSMUSG00000032997	Chpf	chr1	75478269	75478412	75477244	75477818	75478791	75479307	198	99	-	0.00565335	0.407753	0.11,0.124,0.084	0.15,0.115,0.237	-0.061	39,42,28	157148153	40,34,67	113131108	0.00321712	0.306276	0.108,0.106,0.079	0.141,0.109,0.235	-0.064	SE	TRUE	FALSE	TRUE	FALSE
45346	ENSMUSG00000039178	Tbc1d19	chr5	53831366	53831488	53830454	53830500	53832969	53833045	198	99	+	0.00669111	0.458419	0.275,0.204,0.289	0.216,0.116,0.059	0.126	19,23,26	25,45,32	11,10,4	20,38,32	0.00122252	0.147189	0.255,0.183,0.274	0.167,0.085,0.045	0.138	SE	TRUE	FALSE	FALSE	FALSE
28888	ENSMUSG00000025083	Afap1l2	chr19	57002249	57002303	56950137	56950266	57008150	57008228	153	99	-	0.0093392	0.569809	0.217,0.064,0.115	0.0,0.0,0.0	0.132	6,2,5	14,19,25	0,0,0	17,22,19	0.0244399	1	0.218,0.033,0.094	0.0,0.0,0.0	0.115	SE	TRUE	FALSE	TRUE	FALSE
53971	ENSMUSG00000045962	Wnk1	chr6	119965664	119965922	119962396	119963632	119968475	119968663	198	99	-	0.0105307	0.611827	0.308,0.188,0.22	0.037,0.0,0.048	0.21	8,6,13	9,13,23	1,0,1	13,6,10	0.0105327	0.686263	0.309,0.188,0.221	0.037,0.0,0.048	0.211	SE	TRUE	FALSE	TRUE	FALSE
78925	ENSMUSG00000025290	Rps24	chr14	24495429	24495449	24493382	24493493	24495774	24496146	119	99	+	0.0106118	0.61607	0.649,0.686,0.665	0.534,0.657,0.53	0.093	216247196	97,94,82	175182199	127,79,147	0.0105622	0.686414	0.651,0.687,0.667	0.535,0.659,0.531	0.093	SE	TRUE	FALSE	FALSE	TRUE
78005	ENSMUSG00000031342	Gpm6b	chrX	166353564	166353684	166238910	166239136	166372637	166372824	198	99	+	0.0112697	0.64448	0.186,0.173,0.212	0.224,0.237,0.233	-0.041	308401413	676957767	247334334	429538550	0.0116155	0.729292	0.186,0.174,0.213	0.224,0.237,0.234	-0.041	SE	TRUE	FALSE	TRUE	FALSE
25820	ENSMUSG00000025702	March8	chr6	116401336	116402182	116401036	116401122	116403419	116403600	198	99	+	0.0117696	0.662685	0.238,0.265,0.296	0.179,0.2,0.187	0.078	85,88,95	136122113	24,32,40	55,64,87	0.00158934	0.179411	0.23,0.257,0.272	0.155,0.175,0.152	0.092	SE	TRUE	FALSE	TRUE	FALSE
46674	ENSMUSG00000038267	Slc22a23	chr13	34193084	34193264	34192155	34192279	34193393	34193426	198	99	-	0.0121614	0.676747	0.045,0.041,0.035	0.057,0.085,0.125	-0.049	5,7,6	53,82,83	3,5,8	25,27,28	0.465708	1	0.0,0.012,0.006	0.0,0.0,0.018	0	SE	TRUE	FALSE	FALSE	FALSE
78926	ENSMUSG00000025290	Rps24	chr14	24495404	24495449	24493382	24493493	24495774	24496146	144	99	+	0.0140907	0.741821	0.616,0.649,0.632	0.491,0.626,0.498	0.094	226253205	97,94,82	178192212	127,79,147	0.177461	1	0.181,0.155,0.191	0.103,0.224,0.109	0.03	SE	TRUE	FALSE	FALSE	TRUE
77924	ENSMUSG00000048537	Phldb1	chr9	44700945	44701086	44699346	44699449	44703802	44703892	198	99	-	0.01457	0.756801	1.0,1.0,0.991	0.963,0.966,0.977	0.028	231205227	0,0,1	52,56,84	1,1,1	0.0390155	1	1.0,1.0,0.965	0.905,0.867,0.92	0.091	SE	TRUE	FALSE	TRUE	FALSE
6421	ENSMUSG00000030428	Ttyh1	chr7	4133356	4133524	4133168	4133217	4133662	4133738	198	99	+	0.0150469	0.76916	0.961,0.963,0.958	0.95,0.946,0.944	0.014	308836423324	63,69,72	158316801792	42,48,53	0.0164969	0.893995	0.953,0.955,0.95	0.939,0.935,0.933	0.017	SE	TRUE	FALSE	TRUE	FALSE
6431	ENSMUSG00000030428	Ttyh1	chr7	4133356	4133517	4133074	4133217	4133662	4133738	198	99	+	0.015108	0.770611	0.961,0.963,0.958	0.95,0.946,0.944	0.014	308836423322	63,69,72	158316801792	42,48,53	0.0166581	0.898886	0.953,0.955,0.95	0.939,0.935,0.933	0.017	SE	TRUE	FALSE	TRUE	FALSE
70238	ENSMUSG00000074733	Zfp950	chr19	61120284	61120452	61118226	61118347	61127006	61127067	198	99	-	0.0169746	0.826139	0.917,0.95,1.0	0.909,0.733,0.6	0.208	22,38,35	1,1,0	20,22,15	1,4,5	0.0241662	1	0.889,0.926,1.0	0.858,0.653,0.547	0.252	SE	TRUE	FALSE	FALSE	FALSE
77990	ENSMUSG00000031342	Gpm6b	chrX	166353574	166353684	166344841	166345081	166372637	166372824	198	99	+	0.0185282	0.858934	0.13,0.125,0.153	0.17,0.15,0.176	-0.029	303390404	101313661121	242328321	590930752	0.0190748	0.959057	0.131,0.125,0.153	0.171,0.15,0.177	-0.03	SE	TRUE	FALSE	TRUE	FALSE
70232	ENSMUSG00000074733	Zfp950	chr19	61120318	61120452	61118226	61118347	61127006	61127067	198	99	-	0.0187758	0.865326	0.917,0.947,1.0	0.909,0.733,0.6	0.207	22,36,35	1,1,0	20,22,15	1,4,5	0.0273057	1	0.9,0.936,1.0	0.876,0.715,0.566	0.226	SE	TRUE	FALSE	FALSE	FALSE
78002	ENSMUSG00000031342	Gpm6b	chrX	166353564	166353684	166344691	166345081	166372637	166372824	198	99	+	0.0190609	0.873726	0.252,0.256,0.27	0.314,0.284,0.313	-0.044	684940830	101313661121	539736685	590930752	0.0196081	0.973731	0.253,0.257,0.271	0.315,0.284,0.314	-0.044	SE	TRUE	FALSE	TRUE	FALSE
43810	ENSMUSG00000028759	Hp1bp3	chr4	138221525	138221718	138217267	138217294	138222088	138222188	198	99	+	0.0209604	0.921569	0.231,0.179,0.211	0.048,0.135,0.087	0.117	15,14,15	25,32,28	2,5,4	20,16,21	0.0300533	1	0.207,0.18,0.212	0.048,0.136,0.087	0.109	SE	TRUE	FALSE	TRUE	FALSE
47830	ENSMUSG00000021614	Vcan	chr13	89702917	89705797	89685078	89685192	89712204	89712498	198	99	-	0.0216132	0.937334	0.895,1.0,1.0	1.0,0.667,1.0	0.076	68,76,75	4,0,0	9,8,7	0,2,0	0.0196855	0.974652	0.895,1.0,1.0	1.0,0.638,1.0	0.086	SE	TRUE	FALSE	TRUE	FALSE
42648	ENSMUSG00000033295	Ptprf	chr4	118225798	118226377	118225028	118225126	118226453	118226571	198	99	-	0.0230357	0.972768	0.227,0.266,0.265	0.204,0.156,0.221	0.059	77,98,100	131135139	57,44,80	111119141	0.0230326	1	0.228,0.267,0.266	0.205,0.157,0.222	0.059	SE	TRUE	FALSE	TRUE	FALSE
72011	ENSMUSG00000039835	Nhsl1	chr10	18516028	18516160	18511549	18511616	18523790	18525959	198	99	+	0.0232747	0.976249	1.0,0.867,0.909	1.0,1.0,1.0	-0.075	13,13,20	0,1,1	62,43,70	0,0,0	1	1	1.0,0.779,0.819	1.0,1.0,1.0	-0.134	SE	TRUE	FALSE	TRUE	FALSE
47186	ENSMUSG00000020333	Acsl6	chr11	54315593	54315762	54314987	54315207	54320151	54320372	198	99	+	0.0248704	1	0.049,0.066,0.051	0.018,0.018,0.026	0.035	15,25,18	146178169	2,2,5	55,54,92	0.0427762	1	0.04,0.058,0.048	0.018,0.018,0.021	0.03	SE	TRUE	FALSE	TRUE	FALSE
31926	ENSMUSG00000019978	Epb41l2	chr10	25495444	25495591	25488950	25489093	25504136	25504259	198	99	+	0.026052	1	0.895,0.926,0.946	1.0,0.982,0.965	-0.06	85100105	5,4,3	122110109	0,1,2	0.00346493	0.321409	0.334,0.0,0.334	1.0,0.779,0.779	-0.63	SE	TRUE	FALSE	TRUE	FALSE
77915	ENSMUSG00000048537	Phldb1	chr9	44688423	44688451	44686303	44687698	44688616	44688702	127	99	-	0.0261649	1	0.026,0.027,0.033	0.0,0.0,0.0	0.029	4,4,6	116112138	0,0,0	80,71,72	0.036378	1	0.026,0.027,0.028	0.0,0.0,0.0	0.027	SE	TRUE	FALSE	FALSE	FALSE
16554	ENSMUSG00000022044	Stmn4	chr14	66356268	66356349	66355593	66355681	66356708	66356761	180	99	+	0.0340969	1	0.14,0.122,0.134	0.111,0.116,0.103	0.022	436423413	146716811468	213257225	94110821077	0.0343612	1	0.14,0.122,0.135	0.111,0.116,0.104	0.022	SE	TRUE	FALSE	TRUE	FALSE
65934	ENSMUSG00000014418	Hps5	chr7	46775153	46775284	46774813	46774937	46775764	46775951	198	99	-	0.0357199	1	0.412,0.45,0.5	0.714,0.76,0.6	-0.237	14,18,18	10,11,9	10,19,21	2,3,7	0.0357663	1	0.413,0.451,0.501	0.715,0.761,0.601	-0.237	SE	TRUE	FALSE	FALSE	FALSE
46675	ENSMUSG00000038267	Slc22a23	chr13	34193248	34193264	34192155	34192279	34193393	34193426	115	99	-	0.0361945	1	0.075,0.068,0.059	0.094,0.113,0.177	-0.061	5,7,6	53,82,83	3,4,7	25,27,28	0.027058	1	0.076,0.069,0.05	0.094,0.114,0.178	-0.064	SE	TRUE	FALSE	FALSE	FALSE
84846	ENSMUSG00000034813	Grip1	chr10	119985473	119986484	119978437	119978607	119999751	119999938	198	99	+	0.0414755	1	1.0,1.0,1.0	1.0,0.981,0.965	0.018	187247230	0,0,0	134211218	0,2,4	0.0446966	1	1.0,1.0,1.0	1.0,0.972,0.943	0.028	SE	TRUE	FALSE	TRUE	FALSE
3326	ENSMUSG00000036333	Kidins220	chr12	25041245	25041302	25040455	25040569	25047893	25047926	156	99	+	0.0440532	1	0.559,0.588,0.682	0.241,0.388,0.0	0.4	12,18,27	6,8,8	1,4,0	2,4,3	0.261889	1	0.39,0.489,0.528	0.242,0.39,0.0	0.258	SE	TRUE	FALSE	TRUE	FALSE
43508	ENSMUSG00000025892	Gria4	chr9	4427029	4427144	4424238	4424454	4440865	4440904	198	99	-	0.0460507	1	1.0,0.973,0.955	0.897,0.889,0.979	0.054	134145126	0,2,3	52,64,93	3,4,1	0.0626933	1	1.0,0.955,0.926	0.858,0.823,0.964	0.079	SE	TRUE	FALSE	TRUE	FALSE
61779	ENSMUSG00000052516	Robo2	chr16	73898911	73899091	73897015	73897207	73904382	73904556	198	99	-	0.0467006	1	0.099,0.104,0.113	0.121,0.151,0.131	-0.029	56,63,60	255272236	56,78,74	203219245	0.042633	1	0.098,0.104,0.113	0.122,0.152,0.132	-0.03	SE	TRUE	FALSE	FALSE	FALSE
61771	ENSMUSG00000052516	Robo2	chr16	73898911	73899016	73897015	73897207	73904382	73904556	198	99	-	0.0498593	1	0.097,0.101,0.113	0.119,0.151,0.127	-0.029	55,61,60	255272236	55,78,71	203219245	0.0498582	1	0.098,0.101,0.113	0.12,0.152,0.127	-0.029	SE	TRUE	FALSE	FALSE	FALSE
5784	ENSMUSG00000057858	Fam204a	chr19	60220329	60220360	60220039	60220139	60226231	60226697	130	99	-	0.0518795	1	0.868,0.962,0.95	1.0,1.0,0.973	-0.064	26,33,25	3,1,1	54,48,48	0,0,1	0.0493671	1	0.837,0.952,0.946	1.0,1.0,0.968	-0.078	SE	TRUE	FALSE	TRUE	FALSE
62551	ENSMUSG00000024330	Col11a2	chr17	34047097	34047277	34044818	34045010	34049618	34049678	198	99	+	0.100612	1	0.238,0.156,0.143	0.333,0.278,0.234	-0.103	10,7,7	16,19,21	14,10,11	14,13,18	0.0450661	1	0.136,0.156,0.046	0.283,0.279,0.143	-0.122	SE	TRUE	FALSE	TRUE	FALSE
31961	ENSMUSG00000054226	Tprkb	chr6	85915148	85915367	85914471	85914528	85921422	85921511	198	99	+	0.150883	1	1.0,0.955,1.0	1.0,0.889,1.0	0.022	64,127,88	0,3,0	19,16,27	0,1,0	0.0438996	1	1.0,0.938,1.0	1.0,0.668,1.0	0.09	SE	TRUE	FALSE	FALSE	FALSE
36266	ENSMUSG00000021027	Ralgapa1	chr12	55640563	55640711	55612633	55612792	55659047	55659203	198	99	-	0.708424	1	0.996,0.978,0.997	0.989,0.996,0.979	0.002	502616571	1,7,1	358477464	2,1,5	0.000351075	0.0576059	0.601,0.0,0.501	0.0,0.501,0.0	0.2	SE	TRUE	FALSE	TRUE	FALSE
MUTUALLY EXCLUSIVE EXONS
ID	GeneID	Gene Symbol	Chromosome	1st Exon Start	1st Exon End	2nd Exon Start	2nd Exon End	US Exon Start	US Exon End	DS Exon Start	DS Exon End	Inclusion Form Length	Skipped Form Length	Strand	Pvalue ROT+JC	FDR ROT+JC	IncLevel WT (ROT+JC)	IncLevel KO (ROT+JC)	Inc Level Difference (ROT+JC)	Inclusion counts WT (ROT+JC)	Skipped counts WT (ROT+JC)	Inclusion counts KO (ROT+JC)	Skipped counts KO (ROT+JC)	Pvalue (JC)	FDR (JC)	IncLevel WT (JC)	IncLevel KO (JC)	Inc Level Difference (JC)
1055	ENSMUSG00000062078	Qk	chr17	10273946	10274063	10282838	10282981	10238892	10239036	10318731	10319361	198	198	-	0	0	0.28,0.291,0.289	0.047,0.051,0.053	0.236	449601547	115314671344	79,90,121	161616612154	0	0	0.465,0.479,0.476	0.049,0.057,0.059	0.418
6593	ENSMUSG00000015149	Sirt2	chr7	28767631	28767678	28778921	28778990	28766766	28766867	28782768	28782898	146	168	+	0	0	0.263,0.29,0.283	0.632,0.621,0.652	-0.356	239297278	771837812	227249283	152175174	0	0	0.205,0.218,0.226	0.578,0.548,0.573	-0.35
6596	ENSMUSG00000015149	Sirt2	chr7	28767631	28767678	28771817	28771863	28766766	28766867	28772094	28772208	146	145	+	0	0	0.266,0.313,0.295	0.624,0.612,0.598	-0.32	239297278	654648660	227249283	136157189	0.106484	1	1.0,0.976,0.986	1.0,1.0,1.0	-0.013
6597	ENSMUSG00000015149	Sirt2	chr7	28767631	28767678	28771817	28771859	28766766	28766867	28772094	28772208	146	141	+	0	0	0.261,0.307,0.289	0.617,0.605,0.591	-0.319	239297278	654646660	227249283	136157189	0	0	0.205,0.235,0.233	0.562,0.537,0.51	-0.312
10271	ENSMUSG00000021614	Vcan	chr13	89688284	89693501	89702917	89705797	89685078	89685192	89712204	89712498	198	198	-	0	0	0.636,0.673,0.701	0.214,0.178,0.125	0.498	68,76,75	39,37,32	9,8,7	33,37,49	0	0	0.687,0.691,0.75	0.237,0.184,0.14	0.522
15865	ENSMUSG00000026074	Map4k4	chr1	40001429	40001591	40003756	40003987	40000623	40000749	40004806	40004913	198	198	+	0	0	0.392,0.393,0.359	0.649,0.641,0.617	-0.254	193209212	299323378	237288297	128161184	0	0	0.242,0.251,0.214	0.494,0.468,0.462	-0.239
15866	ENSMUSG00000026074	Map4k4	chr1	40001429	40001594	40003756	40003987	40000623	40000749	40004806	40004913	198	198	+	0	0	0.396,0.403,0.359	0.658,0.65,0.617	-0.256	195215212	297318378	240293297	125158184	3.33067e-16	3.70558e-13	0.207,0.209,0.19	0.447,0.428,0.393	-0.221
17063	ENSMUSG00000048537	Phldb1	chr9	44701502	44701670	44703092	44703236	44700945	44701086	44703802	44703892	198	198	-	0	0	0.28,0.321,0.229	0.786,0.879,0.786	-0.54	21,27,25	54,57,84	22,29,33	6,4,9	0	0	0.296,0.325,0.248	0.815,0.875,0.786	-0.536
6765	ENSMUSG00000019978	Epb41l2	chr10	25495444	25495591	25506174	25506273	25488950	25489093	25507776	25507857	198	198	+	2.22045e-16	2.09563e-13	0.146,0.156,0.17	0.385,0.356,0.299	-0.189	85100105	499543513	122110109	195199255	2.08613e-07	6.29409e-05	0.01,0.0,0.006	0.035,0.029,0.049	-0.032
3332	ENSMUSG00000041607	Mbp	chr18	82575534	82575633	82578935	82579058	82575171	82575207	82584111	82585637	198	198	+	5.55112e-16	4.74012e-13	0.728,0.75,0.741	0.597,0.556,0.519	0.182	799393708379	299031292926	315319165	213255153	1.11022e-14	1.04016e-11	0.672,0.698,0.684	0.529,0.5,0.461	0.188
3330	ENSMUSG00000041607	Mbp	chr18	82575600	82575633	82578935	82579058	82575171	82575207	82584111	82585637	132	198	+	5.10703e-15	3.66317e-12	0.789,0.807,0.8	0.679,0.641,0.615	0.154	771090458095	308632383034	304309163	216260153	2.25375e-14	2.00595e-11	0.77,0.79,0.78	0.651,0.624,0.586	0.16
7057	ENSMUSG00000026442	Nfasc	chr1	132588073	132588310	132593350	132593365	132576285	132576417	132595483	132595657	114	198	-	1.38778e-14	9.5714e-12	0.593,0.656,0.582	0.348,0.375,0.28	0.276	125188134	149171167	43,55,40	140159179	2.82404e-10	1.86188e-07	0.893,0.886,0.91	0.701,0.75,0.582	0.219
15133	ENSMUSG00000054252	Fgfr3	chr5	33731280	33731431	33732116	33732261	33730143	33730334	33732721	33732912	198	198	+	7.37802e-11	4.56216e-08	0.023,0.018,0.014	0.07,0.122,0.079	-0.072	8,9,7	344483480	13,21,17	174151197	0.000559958	0.0630874	0.011,0.006,0.006	0.028,0.026,0.034	-0.022
4465	ENSMUSG00000025558	Dock9	chr14	121591310	121591354	121591811	121591948	121586226	121586342	121594335	121594383	198	143	-	1.43886e-10	8.60055e-08	0.884,0.933,0.909	0.984,0.98,0.986	-0.075	369446445	35,23,32	343342401	4,5,4	5.88758e-09	2.75802e-06	0.851,0.906,0.883	0.977,0.97,0.979	-0.095
4466	ENSMUSG00000025558	Dock9	chr14	121591310	121591354	121591811	121591879	121586226	121586342	121594335	121594383	167	143	-	1.76901e-10	1.02328e-07	0.896,0.94,0.916	0.986,0.982,0.988	-0.068	351419405	35,23,32	322314372	4,5,4	4.6915e-09	2.25712e-06	0.904,0.941,0.923	0.985,0.981,0.987	-0.062
9023	ENSMUSG00000026566	Mpzl1	chr1	165601749	165601855	165604609	165604742	165592239	165593677	165605608	165605822	198	198	-	9.17701e-10	5.14257e-07	0.596,0.631,0.616	0.752,0.769,0.782	-0.153	338390338	229228211	279247319	92,74,89	3.87118e-07	0.000111147	0.721,0.76,0.737	0.83,0.843,0.873	-0.109
6764	ENSMUSG00000019978	Epb41l2	chr10	25495444	25495591	25501823	25502387	25488950	25489093	25504136	25504259	198	198	+	9.96548e-10	5.41518e-07	0.171,0.169,0.183	0.33,0.307,0.291	-0.135	85100105	413492469	122110109	248248266	1.90693e-05	0.00408978	0.021,0.0,0.011	0.039,0.035,0.082	-0.041
4618	ENSMUSG00000028552	Eps15	chr4	109329691	109329777	109343283	109343356	109324067	109324224	109361162	109361324	185	172	+	3.44707e-09	1.81803e-06	0.354,0.355,0.361	0.225,0.201,0.229	0.138	189234249	320396409	81103104	259381325	7.66801e-06	0.00186984	0.204,0.222,0.235	0.152,0.115,0.141	0.084
15575	ENSMUSG00000030704	Rab6a	chr7	100629665	100629771	100629837	100629943	100628403	100628457	100631741	100631853	198	198	+	4.62619e-09	2.3702e-06	0.038,0.042,0.039	0.019,0.025,0.016	0.02	120170145	304738913542	52,76,58	267629143572	3.2956e-09	1.62958e-06	0.037,0.042,0.039	0.018,0.025,0.016	0.02
9626	ENSMUSG00000015937	H2afy	chr13	56088251	56088342	56089757	56089854	56084195	56084285	56096123	56096234	196	190	-	9.38639e-09	4.67546e-06	0.501,0.479,0.525	0.693,0.621,0.674	-0.161	225234249	217247218	231259305	99153143	1.77351e-09	9.56672e-07	0.512,0.494,0.552	0.713,0.652,0.698	-0.168
15576	ENSMUSG00000030704	Rab6a	chr7	100629665	100629771	100629837	100629941	100628403	100628457	100631741	100631853	198	198	+	9.73745e-09	4.71924e-06	0.113,0.13,0.118	0.058,0.08,0.053	0.057	120170145	94611381085	52,76,58	8398711042	7.0268e-09	3.1271e-06	0.11,0.129,0.117	0.056,0.079,0.052	0.056
15577	ENSMUSG00000030704	Rab6a	chr7	100629665	100629771	100629837	100629942	100628403	100628457	100631741	100631853	198	198	+	1.02087e-08	4.81743e-06	0.112,0.13,0.118	0.058,0.08,0.053	0.056	120170145	94811381086	52,76,58	8398711042	7.50535e-09	3.2586e-06	0.11,0.129,0.117	0.056,0.079,0.052	0.056
9625	ENSMUSG00000015937	H2afy	chr13	56088251	56088342	56089757	56089857	56084195	56084285	56096123	56096234	198	190	-	1.28176e-08	5.89345e-06	0.678,0.685,0.699	0.825,0.777,0.81	-0.117	476559527	217247218	488554637	99153143	2.71936e-09	1.38307e-06	0.69,0.699,0.72	0.838,0.799,0.827	-0.118
15578	ENSMUSG00000030704	Rab6a	chr7	100629670	100629771	100629837	100629943	100628403	100628457	100631741	100631853	198	198	+	5.07792e-08	2.16803e-05	0.029,0.034,0.031	0.015,0.021,0.012	0.015	90137114	304738913543	40,61,45	267629143572	6.23163e-08	2.21858e-05	0.028,0.034,0.031	0.015,0.02,0.012	0.015
6773	ENSMUSG00000019978	Epb41l2	chr10	25504136	25504259	25506174	25506273	25488950	25489093	25507776	25507857	198	198	+	5.30278e-08	2.20834e-05	0.324,0.333,0.345	0.483,0.5,0.447	-0.143	239271270	499543513	182199206	195199255	0.777023	1	0.01,0.009,0.01	0.005,0.005,0.008	0.004
15579	ENSMUSG00000030704	Rab6a	chr7	100629670	100629771	100629837	100629941	100628403	100628457	100631741	100631853	198	198	+	8.97426e-08	3.42397e-05	0.087,0.107,0.095	0.046,0.065,0.041	0.046	90137114	94611381086	40,61,45	8398711042	1.08192e-07	3.63382e-05	0.084,0.107,0.094	0.046,0.064,0.041	0.045
15580	ENSMUSG00000030704	Rab6a	chr7	100629670	100629771	100629837	100629942	100628403	100628457	100631741	100631853	198	198	+	9.35221e-08	3.49383e-05	0.087,0.107,0.095	0.046,0.065,0.041	0.046	90137114	94811381087	40,61,45	8398711042	1.1451e-07	3.70617e-05	0.084,0.107,0.094	0.046,0.064,0.041	0.045
6772	ENSMUSG00000019978	Epb41l2	chr10	25504136	25504259	25506174	25506273	25501823	25502387	25507776	25507857	198	198	+	1.29973e-07	4.75647e-05	0.432,0.443,0.461	0.6,0.643,0.542	-0.15	387438443	508551518	304359309	203199261	0.000450755	0.0527887	0.248,0.244,0.276	0.388,0.451,0.29	-0.12
10297	ENSMUSG00000032479	Map4	chr9	110071025	110071139	110072612	110072705	110068692	110068985	110078002	110078084	198	192	+	1.45781e-07	5.22828e-05	0.232,0.191,0.224	0.333,0.321,0.305	-0.104	185195214	595801719	301276334	585567737	0.000842621	0.0847429	0.146,0.096,0.123	0.182,0.178,0.148	-0.048
6760	ENSMUSG00000019978	Epb41l2	chr10	25495444	25495591	25501823	25501911	25488950	25489093	25506174	25506273	198	187	+	1.56804e-07	5.51337e-05	0.307,0.284,0.312	0.509,0.568,0.427	-0.2	85100105	181238219	122110109	111,79,138	3.25389e-05	0.00609711	0.102,0.039,0.085	0.145,0.261,0.219	-0.133
10988	ENSMUSG00000024381	Bin1	chr18	32426223	32426352	32431670	32431733	32424819	32424967	32431982	32432093	198	162	+	1.71916e-07	5.92846e-05	0.981,0.965,0.975	0.991,0.992,0.99	-0.017	135315541476	22,46,31	149514391374	11,9,11	9.31843e-08	3.18995e-05	0.966,0.941,0.958	0.985,0.987,0.984	-0.03
9624	ENSMUSG00000015937	H2afy	chr13	56088255	56088342	56089757	56089854	56084195	56084285	56096123	56096234	196	186	-	2.39952e-07	8.11854e-05	0.679,0.62,0.678	0.802,0.752,0.821	-0.133	225234249	101136112	231259305	54,81,63	1.43147e-08	6.06705e-06	0.685,0.631,0.709	0.817,0.784,0.85	-0.142
6761	ENSMUSG00000019978	Epb41l2	chr10	25495444	25495591	25501577	25501631	25488950	25489093	25501823	25502387	198	153	+	2.75986e-07	8.68243e-05	0.374,0.38,0.39	0.636,0.649,0.519	-0.22	85100105	110126127	122110109	54,46,78	1.51131e-07	4.80407e-05	0.123,0.155,0.184	0.417,0.413,0.273	-0.214
1268	ENSMUSG00000057858	Fam204a	chr19	60220329	60220360	60221053	60221301	60220039	60220139	60226231	60226697	198	130	-	3.0156e-07	9.32339e-05	0.594,0.634,0.623	0.343,0.359,0.42	0.243	58,87,63	26,33,25	43,41,53	54,48,48	0.0325892	0.976632	0.032,0.092,0.0	0.0,0.015,0.0	0.036
9623	ENSMUSG00000015937	H2afy	chr13	56088255	56088342	56089757	56089857	56084195	56084285	56096123	56096234	198	186	-	4.49688e-07	0.000134397	0.816,0.794,0.816	0.895,0.865,0.905	-0.08	476559527	101136112	488554637	54,81,63	2.5352e-08	9.81067e-06	0.822,0.802,0.836	0.903,0.886,0.921	-0.083
1267	ENSMUSG00000057858	Fam204a	chr19	60220329	60220360	60221053	60221304	60220039	60220139	60226231	60226697	198	130	-	2.06323e-06	0.000552207	0.753,0.764,0.751	0.511,0.605,0.582	0.19	121163115	26,33,25	86112102	54,48,48	0.0113433	0.575034	0.46,0.357,0.326	0.226,0.271,0.222	0.141
11773	ENSMUSG00000033335	Dnm2	chr9	21478898	21479037	21480406	21480545	21478280	21478348	21481332	21481419	198	198	+	2.4544e-06	0.000647239	0.295,0.249,0.259	0.456,0.447,0.365	-0.155	80,76,89	191229255	82,92,97	98114169	4.09079e-05	0.00728202	0.271,0.226,0.234	0.417,0.397,0.319	-0.134
10678	ENSMUSG00000012296	Tjap1	chr17	46271799	46271929	46282345	46282439	46264882	46264978	46282959	46283026	193	198	-	3.54093e-06	0.000869808	0.646,0.559,0.513	0.391,0.297,0.365	0.222	96,84,74	54,68,72	45,33,33	72,80,59	9.47283e-06	0.00221876	0.828,0.664,0.717	0.543,0.441,0.506	0.24
9341	ENSMUSG00000025892	Gria4	chr9	4427029	4427144	4432772	4432887	4424319	4424454	4456004	4456252	198	198	-	4.05888e-06	0.000983565	0.602,0.623,0.553	0.758,0.75,0.69	-0.14	203240156	134145126	163192207	52,64,93	3.47459e-06	0.000871143	0.589,0.61,0.551	0.766,0.749,0.683	-0.149
9339	ENSMUSG00000025892	Gria4	chr9	4427029	4427144	4432746	4432887	4424206	4424454	4456004	4456252	198	198	-	4.28636e-06	0.00102484	0.602,0.624,0.553	0.758,0.75,0.69	-0.14	203241156	134145126	163192207	52,64,93	0.0104019	0.54829	0.388,0.441,0.299	0.564,0.5,0.449	-0.128
15232	ENSMUSG00000019647	Sema6a	chr18	47270608	47270773	47276418	47276469	47247439	47249584	47276585	47276606	150	198	-	6.01092e-06	0.00141826	0.219,0.241,0.256	0.026,0.096,0.054	0.18	33,44,47	155183180	1,4,3	50,50,69	6.51693e-08	2.27467e-05	0.273,0.285,0.315	0.026,0.099,0.056	0.231
6774	ENSMUSG00000019978	Epb41l2	chr10	25504136	25504259	25506174	25506273	25495444	25495591	25507776	25507857	198	198	+	8.3058e-06	0.00193428	0.348,0.356,0.37	0.484,0.498,0.449	-0.119	235267267	441484454	182199205	194201252	1	1	0.002,0.002,0.004	0.005,0.005,0.004	-0.002
14263	ENSMUSG00000068748	Ptprz1	chr6	22999199	23000199	23007273	23007418	22987330	22987457	23016138	23016230	198	198	+	1.03659e-05	0.0023831	0.486,0.475,0.516	0.568,0.604,0.635	-0.11	255303295	270335277	403450718	306295412	1	1	0.0,0.009,0.007	0.0,0.003,0.005	0.003
6762	ENSMUSG00000019978	Epb41l2	chr10	25495444	25495591	25499775	25499943	25488950	25489093	25501823	25502387	198	198	+	1.70026e-05	0.00358695	0.563,0.559,0.571	0.731,0.743,0.686	-0.156	85100105	66,79,79	122110109	45,38,50	3.47213e-11	2.37721e-08	0.541,0.536,0.578	0.926,0.955,0.864	-0.363
6763	ENSMUSG00000019978	Epb41l2	chr10	25495444	25495591	25499775	25500016	25488950	25489093	25501577	25501631	198	198	+	3.19783e-05	0.00630149	0.559,0.559,0.571	0.731,0.724,0.686	-0.151	85100105	67,79,79	122110109	45,42,50	2.46597e-09	1.29108e-06	0.419,0.519,0.46	0.875,0.833,0.895	-0.402
1938	ENSMUSG00000028399	Ptprd	chr4	76039879	76039921	76041379	76041499	76039280	76039378	76050326	76050439	198	141	-	3.47365e-05	0.00669779	0.24,0.118,0.066	1.0,0.588,0.681	-0.615	12,6,4	27,32,40	5,4,6	0,2,2	3.48135e-05	0.00638881	0.24,0.118,0.066	1.0,0.587,0.681	-0.615
15962	ENSMUSG00000062981	Mrpl42	chr10	95490286	95490412	95493630	95493711	95480805	95480977	95496823	95496887	180	198	-	4.06546e-05	0.00767387	0.095,0.097,0.069	0.051,0.038,0.032	0.047	35,41,26	365420388	19,13,13	389366429	1	1	1.0,0.978,0.96	0.952,1.0,1.0	-0.005
12922	ENSMUSG00000028760	Eif4g3	chr4	138087532	138087565	138095908	138095929	138082892	138082988	138096751	138096931	132	120	+	4.31081e-05	0.00780823	0.2,0.163,0.213	0.101,0.104,0.114	0.086	59,58,76	215271256	21,28,29	170220205	1.15296e-05	0.00256549	0.166,0.141,0.187	0.074,0.09,0.078	0.084
9330	ENSMUSG00000025892	Gria4	chr9	4427029	4427111	4432772	4432887	4424319	4424454	4456004	4456252	198	181	-	4.71617e-05	0.00837331	0.739,0.735,0.694	0.852,0.848,0.803	-0.112	204243156	66,80,63	164196210	26,32,47	0.000121903	0.019035	0.722,0.712,0.685	0.835,0.834,0.786	-0.112
9331	ENSMUSG00000025892	Gria4	chr9	4427029	4427111	4432746	4432887	4424206	4424454	4456004	4456252	198	181	-	5.13323e-05	0.00876659	0.739,0.737,0.694	0.852,0.848,0.803	-0.111	204245156	66,80,63	164196210	26,32,47	0.0229882	0.843738	0.535,0.555,0.43	0.667,0.628,0.582	-0.119
4464	ENSMUSG00000025558	Dock9	chr14	121591310	121591354	121592393	121592427	121586226	121586342	121594335	121594383	133	143	-	6.63144e-05	0.010788	0.217,0.219,0.304	0.708,0.518,0.763	-0.416	9,6,13	35,23,32	9,5,12	4,5,4	0.00993879	0.534152	0.065,0.0,0.071	0.35,0.177,0.212	-0.201
10172	ENSMUSG00000020333	Acsl6	chr11	54315593	54315762	54320151	54320372	54314987	54315207	54323240	54323355	198	198	+	0.000158994	0.0235627	0.031,0.04,0.027	0.006,0.007,0.012	0.024	15,25,18	471597643	2,2,5	313304425	0.0645878	1	0.017,0.015,0.015	0.003,0.003,0.009	0.011
15966	ENSMUSG00000062981	Mrpl42	chr10	95490245	95490412	95493630	95493711	95480805	95480977	95496823	95496887	180	198	-	0.000249561	0.0346909	0.051,0.052,0.036	0.028,0.021,0.019	0.024	35,41,26	718820764	19,13,13	727664731	0.00349987	0.261769	0.096,0.099,0.06	0.055,0.046,0.042	0.037
705	ENSMUSG00000036333	Kidins220	chr12	25041245	25041302	25047893	25047926	25040455	25040569	25051094	25051226	156	132	+	0.000322382	0.0428218	0.458,0.504,0.588	0.061,0.273,0.0	0.405	12,18,27	12,15,16	1,4,0	13,9,9	0.0169328	0.710897	0.297,0.403,0.441	0.061,0.273,0.0	0.269
6759	ENSMUSG00000019978	Epb41l2	chr10	25495444	25495591	25504136	25504259	25488950	25489093	25506174	25506273	198	198	+	0.000434154	0.0533237	0.262,0.27,0.28	0.401,0.356,0.346	-0.097	85100105	239271270	122110109	182199206	0.0292006	0.933213	0.044,0.022,0.036	0.047,0.057,0.072	-0.025
17062	ENSMUSG00000048537	Phldb1	chr9	44701502	44701670	44702166	44702260	44700945	44701086	44703802	44703892	193	198	-	0.000569658	0.065904	0.0,0.0,0.0	0.0,0.204,0.102	-0.102	0,0,0	54,57,84	0,1,1	6,4,9	0.000666192	0.0724324	0.0,0.0,0.0	0.0,0.204,0.102	-0.102
12923	ENSMUSG00000028760	Eif4g3	chr4	138087532	138087565	138095908	138095927	138082892	138082988	138096751	138096931	132	118	+	0.000624766	0.07096	0.696,0.59,0.747	0.419,0.5,0.49	0.208	59,58,76	23,36,23	21,28,29	26,25,27	0.000368323	0.0451373	0.646,0.549,0.716	0.34,0.462,0.386	0.241
6768	ENSMUSG00000019978	Epb41l2	chr10	25501823	25502387	25506174	25506273	25495444	25495591	25507776	25507857	198	198	+	0.000946893	0.0992964	0.432,0.439,0.467	0.559,0.559,0.489	-0.09	336379398	441484454	246255241	194201252	1.72961e-09	9.56672e-07	0.035,0.06,0.072	0.181,0.155,0.103	-0.091
10169	ENSMUSG00000020333	Acsl6	chr11	54315610	54315762	54320153	54320372	54314895	54315207	54323240	54323355	198	198	+	0.00227828	0.207959	0.021,0.03,0.015	0.004,0.004,0.0	0.019	7,13,7	325419474	1,1,0	258250333	1	1	0.006,0.0,0.0	0.0,0.0,0.0	0.002
8009	ENSMUSG00000069601	Ank3	chr10	69904447	69904510	69920437	69920491	69904197	69904270	69927694	69927818	162	153	+	0.00371647	0.297517	1.0,0.926,0.969	0.739,1.0,0.739	0.139	50,66,66	0,5,2	3,2,3	1,0,1	0.00371928	0.273582	1.0,0.926,0.969	0.739,1.0,0.739	0.139
6771	ENSMUSG00000019978	Epb41l2	chr10	25501823	25502387	25504136	25504259	25488950	25489093	25506174	25506273	198	198	+	0.00500924	0.363666	0.633,0.645,0.635	0.577,0.555,0.564	0.072	413492469	239271270	248248266	182199206	6.83193e-05	0.0111574	0.282,0.346,0.274	0.223,0.143,0.217	0.106
6770	ENSMUSG00000019978	Epb41l2	chr10	25501823	25502387	25506174	25506273	25488950	25489093	25507776	25507857	198	198	+	0.00574265	0.39127	0.453,0.475,0.478	0.56,0.555,0.511	-0.073	413492469	499543513	248248266	195199255	0.797952	1	0.151,0.206,0.163	0.204,0.142,0.185	-0.004
6767	ENSMUSG00000019978	Epb41l2	chr10	25501823	25501911	25504136	25504259	25488950	25489093	25506174	25506273	187	198	+	0.00576039	0.39127	0.445,0.482,0.462	0.392,0.296,0.415	0.095	181238219	239271270	111,79,138	182199206	3.46944e-05	0.00638881	0.287,0.356,0.285	0.226,0.146,0.217	0.113
17064	ENSMUSG00000048537	Phldb1	chr9	44701502	44701670	44702166	44702200	44700945	44701086	44703092	44703236	133	198	-	0.00785538	0.47908	0.0,0.0,0.0	0.0,0.271,0.0	-0.09	0,0,0	54,57,84	0,1,0	6,4,9	0.0128066	0.621174	0.0,0.0,0.0	0.0,0.272,0.0	-0.091
11398	ENSMUSG00000004892	Bcan	chr3	87990674	87990782	87993054	87993642	87990139	87990298	87994111	87994333	198	198	-	0.00951228	0.533044	0.452,0.446,0.465	0.537,0.473,0.528	-0.058	128012301346	155215301551	596489690	514545616	0.0493958	1	0.563,0.567,0.583	0.631,0.573,0.64	-0.044
6602	ENSMUSG00000015149	Sirt2	chr7	28771810	28771859	28772094	28772208	28767253	28767678	28776857	28776899	148	198	+	0.0128881	0.619595	0.437,0.434,0.417	0.487,0.464,0.516	-0.06	888935921	153016311720	220252322	310390404	0	0	0.058,0.074,0.054	0.182,0.183,0.215	-0.131
10168	ENSMUSG00000020333	Acsl6	chr11	54315610	54315762	54320151	54320372	54314895	54315207	54323240	54323355	198	198	+	0.0226096	0.837676	0.015,0.021,0.011	0.003,0.003,0.0	0.014	7,13,7	471597643	1,1,0	313304425	1	1	0.004,0.0,0.0	0.0,0.0,0.0	0.001
6889	ENSMUSG00000027797	Dclk1	chr3	55466572	55466654	55476912	55476975	55463000	55463095	55477804	55477889	181	162	+	0.0246012	0.857856	0.975,1.0,0.98	0.951,0.947,0.99	0.022	222275272	5,0,5	86,99,116	4,5,1	0.0351892	1	0.974,1.0,0.979	0.948,0.946,0.99	0.023
6888	ENSMUSG00000027797	Dclk1	chr3	55466572	55466649	55476912	55476975	55463000	55463095	55477804	55477889	176	162	+	0.0266473	0.879135	0.974,1.0,0.979	0.948,0.943,0.99	0.024	200258251	5,0,5	80,90,111	4,5,1	0.0271717	0.900775	0.973,1.0,0.979	0.948,0.943,0.99	0.024
10987	ENSMUSG00000024381	Bin1	chr18	32426223	32426352	32431670	32431742	32424819	32424967	32431982	32432093	198	171	+	0.0314618	0.934062	0.708,0.715,0.713	0.743,0.739,0.772	-0.039	135315541476	483534513	149514391374	447438351	0.0401365	1	0.576,0.59,0.584	0.613,0.628,0.648	-0.046
17067	ENSMUSG00000078495	Gm13157	chr4	147761220	147761278	147784400	147784497	147757701	147757828	147795657	147795724	196	157	-	0.0424146	1	0.034,0.191,0.0	0.286,0.445,0.151	-0.219	1,5,0	23,17,13	3,2,2	6,2,9	1	1	0.0,0.0,0.0	0.138,0.286,0.082	-0.169
17068	ENSMUSG00000078495	Gm13157	chr4	147761220	147761278	147784400	147784497	147757701	147757828	147807089	147807183	196	157	-	0.0424146	1	0.034,0.191,0.0	0.286,0.445,0.151	-0.219	1,5,0	23,17,13	3,2,2	6,2,9	0.192338	1	0.037,0.138,0.0	0.0,0.444,0.082	-0.117
10281	ENSMUSG00000033373	Fntb	chr12	76773257	76773393	76775593	76775664	76765597	76765638	76862485	76862550	198	170	+	0.0438032	1	0.705,0.665,0.668	0.744,0.708,0.721	-0.045	588614529	211266226	504530597	149188198	0.230365	1	0.973,0.952,0.966	0.976,0.95,0.93	0.012
9020	ENSMUSG00000026566	Mpzl1	chr1	165601749	165601849	165603550	165603589	165593367	165593677	165604609	165604742	138	198	-	0.0489009	1	0.032,0.012,0.012	0.07,0.029,0.059	-0.034	3,1,1	130123120	3,1,2	57,48,46	0.0921632	1	0.032,0.012,0.012	0.07,0.029,0.03	-0.024
12622	ENSMUSG00000028364	Tnc	chr4	63984459	63984732	64000697	64000970	63982650	63982923	64006245	64006509	198	198	-	0.0609801	1	0.443,0.486,0.477	0.759,0.579,0.526	-0.153	31,34,31	39,36,34	22,11,10	7,8,9	0.0298103	0.939208	0.429,0.489,0.457	0.824,0.636,0.6	-0.228
3328	ENSMUSG00000041607	Mbp	chr18	82572824	82572926	82575171	82575207	82554582	82554750	82578935	82579058	198	135	+	0.0655601	1	0.823,0.833,0.822	0.79,0.784,0.832	0.024	197952296320200	289931412983	10791149710	196,216,98	0	0	0.986,0.99,0.988	0.907,0.926,0.917	0.071
12920	ENSMUSG00000028760	Eif4g3	chr4	138087532	138087565	138095912	138095929	138082892	138082988	138096751	138096931	132	116	+	0.0733212	1	0.649,0.6,0.65	0.569,0.468,0.573	0.096	59,58,76	28,34,36	21,28,29	14,28,19	0.0242134	0.859697	0.596,0.559,0.613	0.485,0.429,0.467	0.129
3329	ENSMUSG00000041607	Mbp	chr18	82572824	82572926	82575171	82575207	82561777	82561855	82578935	82579058	198	135	+	0.188306	1	0.736,0.748,0.736	0.704,0.703,0.746	0.022	118451370312177	289931402982	683751422	196,216,98	0	0	0.948,0.965,0.957	0.762,0.809,0.745	0.185
6769	ENSMUSG00000019978	Epb41l2	chr10	25501823	25502387	25504136	25504259	25495444	25495591	25506174	25506273	198	198	+	0.225515	1	0.588,0.587,0.598	0.575,0.562,0.54	0.032	336379398	235267267	246255241	182199205	0.00644379	0.398285	0.082,0.11,0.12	0.199,0.157,0.12	-0.055
3324	ENSMUSG00000041607	Mbp	chr18	82554319	82554750	82572824	82572926	82522049	82522137	82575171	82575207	198	198	+	0.227411	1	0.601,0.611,0.609	0.638,0.616,0.645	-0.026	136181603114204	9027102209104	867874586	491545322	0	0	0.012,0.014,0.015	0.144,0.132,0.242	-0.159
6766	ENSMUSG00000019978	Epb41l2	chr10	25501823	25501911	25504136	25504259	25495444	25495591	25506174	25506273	187	198	+	0.566184	1	0.319,0.331,0.37	0.388,0.314,0.369	-0.017	104125148	235267267	109,86,113	182199205	0.00808195	0.474808	0.075,0.11,0.126	0.201,0.161,0.114	-0.055
ALTERNATIVE 5' SPLICE SITE
ID	GeneID	Gene Symbol	Chromosome	Long Exon Start	Long Exon End	Short Exon Start	Short Exon End	Flanking Exon Start	Flanking Exon End	Inclusion Form Length	Skipped Form Length	Strand	Pvalue ROT+JC	FDR ROT+JC	IncLevel WT (ROT+JC)	IncLevel KO (ROT+JC)	Inc Level Difference (ROT+JC)	Inclusion counts WT (ROT+JC)	Skipped counts WT (ROT+JC)	Inclusion counts KO (ROT+JC)	Skipped counts KO (ROT+JC)	Pvalue (JC)	FDR (JC)	IncLevel WT (JC)	IncLevel KO (JC)	Inc Level Difference (JC)
21956	ENSMUSG00000031425	Plp1	chrX	136831952	136832214	136831952	136832109	136833267	136833436	198	99	+	0	0	0.562,0.572,0.585	0.063,0.041,0.09	0.508	408653284697	159119921667	32,25,37	237293187	0	0	0.563,0.573,0.586	0.064,0.041,0.09	0.509	A5SS	TRUE
22114	ENSMUSG00000068748	Ptprz1	chr6	22999199	23002746	22999199	23000199	23007273	23007418	198	99	+	0	0	0.503,0.556,0.504	0.037,0.031,0.05	0.482	170203179	84,81,88	21,20,50	270312471	0	0	0.484,0.542,0.481	0.018,0.025,0.043	0.474	A5SS	TRUE
26107	ENSMUSG00000048537	Phldb1	chr9	44688423	44688661	44688616	44688661	44686307	44687698	198	99	-	1.22125e-15	9.99549e-12	0.338,0.315,0.317	0.0,0.0,0.0	0.323	45,46,52	44,50,56	0,0,0	26,27,25	1.44673e-12	1.17296e-08	0.261,0.255,0.288	0.0,0.0,0.0	0.268	A5SS	TRUE
23611	ENSMUSG00000019647	Sema6a	chr18	47276423	47276606	47276585	47276606	47270608	47270773	198	99	-	1.53833e-12	9.44301e-09	0.547,0.416,0.4	0.0,0.07,0.017	0.425	29,37,36	12,26,27	0,3,1	14,20,29	0.538644	1	0.0,0.037,0.0	0.0,0.0,0.0	0.012	A5SS	TRUE
15551	ENSMUSG00000038267	Slc22a23	chr13	34193252	34193426	34193393	34193426	34192155	34192279	198	99	-	3.98953e-06	0.0163265	0.071,0.069,0.067	0.13,0.239,0.282	-0.148	8,12,11	52,81,76	6,17,22	20,27,28	9.3903e-05	0.152267	0.046,0.047,0.044	0.091,0.13,0.212	-0.099	A5SS	TRUE
1850	ENSMUSG00000034940	Synrg	chr11	83986813	83987047	83986813	83986927	83987912	83987990	198	99	+	1.09829e-05	0.0337093	0.889,1.0,1.0	0.5,1.0,1.0	0.13	16,11,9	1,0,0	2,2,1	1,0,0	1.26232e-05	0.0438619	0.889,1.0,1.0	0.501,1.0,1.0	0.129	A5SS	TRUE
7108	ENSMUSG00000032827	Ppp1r9a	chr6	5134016	5134932	5134016	5134174	5156120	5156240	198	99	+	4.64609e-05	0.0950667	0.072,0.05,0.057	0.027,0.014,0.018	0.04	22,18,21	142172173	7,4,7	125144191	1	1	0.0,0.0,0.003	0.0,0.0,0.0	0.001	A5SS	TRUE
6826	ENSMUSG00000028552	Eps15	chr4	109321127	109321325	109321127	109321217	109322069	109322215	198	99	+	0.00016209	0.248747	0.033,0.042,0.059	0.137,0.108,0.16	-0.09	4,8,12	58,91,95	7,8,13	22,33,34	0.00016229	0.232199	0.033,0.042,0.06	0.138,0.109,0.161	-0.091	A5SS	TRUE
18218	ENSMUSG00000029106	Add1	chr5	34616562	34616907	34616562	34616814	34619349	34619451	192	99	+	0.00152412	0.763738	0.174,0.176,0.167	0.221,0.207,0.242	-0.051	253301260	620728671	214268314	388531508	0.00152416	0.805918	0.175,0.176,0.167	0.222,0.207,0.243	-0.051	A5SS	TRUE
15744	ENSMUSG00000020333	Acsl6	chr11	54336956	54337148	54336956	54337013	54338411	54338546	198	99	+	0.00163202	0.785737	0.455,0.561,0.537	0.347,0.456,0.348	0.134	142199176	85,78,76	68,89,94	64,53,88	0.00160217	0.829139	0.456,0.561,0.538	0.348,0.458,0.347	0.134	A5SS	TRUE
7326	ENSMUSG00000063765	Chadl	chr15	81695849	81696024	81695870	81696024	81693533	81695243	120	99	-	0.00832425	1	1.0,1.0,1.0	0.955,0.915,0.965	0.055	63,64,91	0,0,0	26,26,33	1,2,1	0.00841033	1	1.0,1.0,1.0	0.956,0.915,0.965	0.055	A5SS	TRUE
10924	ENSMUSG00000026442	Nfasc	chr1	132707098	132707406	132707281	132707406	132665478	132665587	198	99	-	0.0154932	1	1.0,0.959,1.0	0.667,1.0,1.0	0.097	74,93,104	0,2,0	8,20,7	2,0,0	0.0158291	1	1.0,0.959,1.0	0.668,1.0,1.0	0.097	A5SS	TRUE
23444	ENSMUSG00000074733	Zfp950	chr19	61120318	61120452	61120402	61120452	61118226	61118347	183	99	-	0.71201	1	1.0,1.0,0.684	0.619,1.0,1.0	0.022	5,9,8	0,0,2	6,6,3	2,0,0	0.0211195	1	1.0,1.0,0.449	0.352,1.0,1.0	0.032	A5SS	TRUE
24180	ENSMUSG00000040260	Daam2	chr17	49474168	49474407	49474378	49474407	49473285	49473392	198	99	-	0.88677	1	1.0,1.0,0.833	0.962,0.793,0.841	0.079	11,8,10	0,0,1	50,23,53	1,3,5	0.000372458	0.348435	1.0,1.0,0.501	0.9,0.626,0.745	0.077	A5SS	TRUE
ALTERNATIVE 3' SPLICE SITE
ID	GeneID	Gene Symbol	Chromosome	Long Exon Start	Long Exon End	Short Exon Start	Short Exon End	Flanking Exon Start	Flanking Exon End	Inclusion Form Length	Skipped Form Length	Strand	Pvalue ROT+JC	FDR ROT+JC	IncLevel WT (ROT+JC)	IncLevel KO (ROT+JC)	Inc Level Difference (ROT+JC)	Inclusion counts WT (ROT+JC)	Skipped counts WT (ROT+JC)	Inclusion counts KO (ROT+JC)	Skipped counts KO (ROT+JC)	Pvalue (JC)	FDR (JC)	IncLevel WT (JC)	IncLevel KO (JC)	Inc Level Difference (JC)
41378	ENSMUSG00000031342	Gpm6b	chrX	166385390	166388988	166386951	166388988	166383935	166384000	198	99	+	0	0	0.216,0.204,0.203	0.032,0.045,0.049	0.166	714901803	129817621576	90148180	135315881746	0	0	0.19,0.18,0.183	0.021,0.033,0.037	0.154	A3SS	TRUE
22896	ENSMUSG00000032517	Mobp	chr9	120179524	120181484	120181300	120181484	120179326	120179405	198	99	+	4.91761e-05	0.165043	1.0,1.0,1.0	0.897,1.0,1.0	0.034	10351139870	0,0,0	35,16,8	2,0,0	4.32491e-05	0.200737	1.0,1.0,1.0	0.892,1.0,1.0	0.036	A3SS	TRUE
25306	ENSMUSG00000020333	Acsl6	chr11	54336936	54337148	54337070	54337148	54335051	54335125	198	99	+	0.000106423	0.26788	0.301,0.251,0.288	0.465,0.335,0.467	-0.142	154150158	179224195	127107151	73,106,86	1	1	0.0,0.0,0.0	0.0,0.005,0.0	-0.002	A3SS	TRUE
25307	ENSMUSG00000020333	Acsl6	chr11	54336956	54337148	54337070	54337148	54335051	54335125	198	99	+	0.00022054	0.386175	0.208,0.155,0.165	0.311,0.206,0.351	-0.113	94,82,77	179224195	66,55,93	73,106,86	0.20384	1	0.025,0.007,0.003	0.014,0.009,0.028	-0.005	A3SS	TRUE
45046	ENSMUSG00000034813	Grip1	chr10	119985473	119986484	119986331	119986484	119978437	119978607	198	99	+	0.00186913	1	0.548,0.538,0.578	0.371,0.485,0.269	0.18	80,107,93	33,46,34	39,79,47	33,42,64	0.014514	1	0.36,0.396,0.399	0.233,0.374,0.164	0.128	A3SS	TRUE
31941	ENSMUSG00000024869	Nudt8	chr19	4003944	4004173	4004095	4004173	4001795	4003814	198	99	+	0.00548689	1	1.0,0.917,1.0	1.0,0.993,1.0	-0.025	32,22,17	0,1,0	46301337	0,1,0	0.00907884	1	1.0,0.858,1.0	1.0,0.988,1.0	-0.043	A3SS	TRUE
43322	ENSMUSG00000024871	Doc2g	chr19	4006025	4006267	4006109	4006267	4004762	4004816	183	99	+	0.0117537	1	0.077,0.063,0.213	0.023,0.055,0.019	0.085	2,1,1	13,8,2	1,16,6	23149164	0.00830071	1	0.077,0.064,0.214	0.023,0.049,0.02	0.088	A3SS	TRUE
22414	ENSMUSG00000026566	Mpzl1	chr1	165601749	165601882	165601749	165601849	165604609	165604742	132	99	-	0.0319418	1	1.0,1.0,1.0	1.0,0.907,1.0	0.031	99,105,93	0,0,0	35,26,43	0,2,0	0.0319058	1	1.0,1.0,1.0	1.0,0.908,1.0	0.031	A3SS	TRUE
22415	ENSMUSG00000026566	Mpzl1	chr1	165601749	165601864	165601749	165601849	165604609	165604742	114	99	-	0.0324113	1	1.0,1.0,1.0	1.0,0.919,1.0	0.027	99,105,91	0,0,0	35,26,43	0,2,0	0.032284	1	1.0,1.0,1.0	1.0,0.919,1.0	0.027	A3SS	TRUE
22413	ENSMUSG00000026566	Mpzl1	chr1	165601749	165601855	165601749	165601849	165604609	165604742	105	99	-	0.0325137	1	1.0,1.0,1.0	1.0,0.925,1.0	0.025	99,105,91	0,0,0	35,26,43	0,2,0	0.032631	1	1.0,1.0,1.0	1.0,0.925,1.0	0.025	A3SS	TRUE
20547	ENSMUSG00000038095	Sbno1	chr5	124407090	124407187	124407090	124407184	124408476	124408577	102	99	-	0.037951	1	0.991,1.0,0.973	0.958,0.945,0.979	0.027	109156113	1,0,3	93125145	4,7,3	0.0378554	1	0.991,1.0,0.974	0.958,0.946,0.979	0.027	A3SS	TRUE
29204	ENSMUSG00000029106	Add1	chr5	34629135	34629172	34629138	34629172	34628416	34628513	102	99	+	0.0481839	1	0.87,0.883,0.9	0.889,0.954,0.913	-0.034	311328324	45,42,35	174214205	21,10,19	0.0482137	1	0.871,0.884,0.901	0.89,0.954,0.914	-0.034	A3SS	TRUE
35249	ENSMUSG00000068748	Ptprz1	chr6	23007273	23007418	23007387	23007418	22999199	23002746	198	99	+	1	1	1.0,1.0,1.0	1.0,0.994,1.0	0.002	241274252	0,0,0	280328514	0,1,0	0.00537192	1	1.0,1.0,1.0	1.0,0.889,1.0	0.037	A3SS	TRUE
RETAINED INTRON
ID	GeneID	Gene Symbol	Chromosome	Retained Intron Exon Start	Retained Intron Exon End	US Exon Start	US Exon End	DS Exon Start	DS Exon End	Inclusion Form Length	Skipped Form Length	Strand	Pvalue ROT+JC	FDR ROT+JC	IncLevel WT (ROT+JC)	IncLevel KO (ROT+JC)	Inc Level Difference (ROT+JC)	Inclusion counts WT (ROT+JC)	Skipped counts WT (ROT+JC)	Inclusion counts KO (ROT+JC)	Skipped counts KO (ROT+JC)	Pvalue (JC)	FDR (JC)	IncLevel WT (JC)	IncLevel KO (JC)	Inc Level Difference (JC)
206	ENSMUSG00000026509	Capn2	chr1	182489964	182491035	182489964	182490048	182490866	182491035	198	99	-	0	0	0.295,0.371,0.358	0.118,0.052,0.062	0.264	182287263	217243236	32,17,27	120154206	2.57572e-14	5.68847e-11	0.081,0.104,0.122	0.021,0.01,0.021	0.085	RI	TRUE
207	ENSMUSG00000026509	Capn2	chr1	182490866	182492195	182490866	182491035	182492061	182492195	198	99	-	0	0	0.469,0.551,0.544	0.084,0.148,0.108	0.408	244393374	138160157	21,31,36	114,89,148	0	0	0.167,0.165,0.154	0.004,0.006,0.007	0.156	RI	TRUE
492	ENSMUSG00000024924	Vldlr	chr19	27245534	27247090	27245534	27245681	27247009	27247090	198	99	+	0	0	0.18,0.16,0.139	0.004,0.03,0.0	0.148	62,61,59	141160183	1,11,0	132177163	1	1	0.007,0.003,0.005	0.0,0.003,0.0	0.004	RI	TRUE
5895	ENSMUSG00000054252	Fgfr3	chr5	33730143	33732261	33730143	33730334	33732116	33732261	198	99	+	1.55176e-12	1.91371e-09	0.02,0.021,0.015	0.075,0.131,0.091	-0.08	8,12,8	192286265	15,23,19	93,76,95	NA	NA	NA	NA	NA	RI	TRUE
2184	ENSMUSG00000007564	Ppp2r1a	chr17	20958939	20959523	20958939	20959010	20959388	20959523	198	99	+	1.44449e-06	0.0013908	0.017,0.018,0.016	0.009,0.01,0.007	0.008	92,111,96	265229692964	44,58,42	241627493155	1.2853e-06	0.0018924	0.017,0.018,0.016	0.009,0.01,0.007	0.008	RI	TRUE
5952	ENSMUSG00000019647	Sema6a	chr18	47276423	47276606	47276423	47276469	47276585	47276606	198	99	-	8.04883e-05	0.0441165	0.0,0.011,0.023	0.429,0.167,0.0	-0.187	0,1,2	38,47,42	3,2,0	2,5,2	8.1904e-05	0.072354	0.0,0.011,0.023	0.43,0.167,0.0	-0.188	RI	TRUE
6590	ENSMUSG00000031342	Gpm6b	chrX	166385390	166388988	166385390	166385481	166386951	166388988	198	99	+	0.0108969	1	0.023,0.008,0.0	0.046,0.027,0.034	-0.025	5,2,0	104,128,98	3,2,3	31,36,42	0.184948	1	0.0,0.0,0.0	0.016,0.0,0.012	-0.009	RI	TRUE
544	ENSMUSG00000030428	Ttyh1	chr7	4133074	4133738	4133074	4133217	4133662	4133738	198	99	+	0.0131019	1	0.964,0.966,0.962	0.953,0.95,0.948	0.014	338539533632	63,69,72	171618341929	42,48,53	0.0183916	1	0.632,0.623,0.619	0.564,0.548,0.501	0.087	RI	TRUE
4644	ENSMUSG00000032553	Srprb	chr9	103197537	103198866	103197537	103197620	103198788	103198866	198	99	-	0.0171592	1	0.012,0.024,0.023	0.032,0.018,0.075	-0.022	3,9,6	121180130	7,4,19	107108117	0.399354	1	0.004,0.016,0.015	0.009,0.009,0.033	-0.005	RI	TRUE
6803	ENSMUSG00000006782	Cnp	chr11	100575890	100576905	100575890	100575974	100576235	100576905	198	99	+	0.0203569	1	0.071,0.021,0.077	0.333,0.0,0.0	-0.055	2,1,2	13,23,12	3,0,0	3,1,1	1	1	0.037,0.0,0.0	0.0,0.0,0.0	0.012	RI	TRUE
6809	ENSMUSG00000028034	Fubp1	chr3	152213976	152215630	152213976	152214067	152215591	152215630	198	99	+	0.0299885	1	0.111,0.109,0.106	0.195,0.138,0.144	-0.05	26,29,22	104,118,93	33,27,30	68,84,89	0.945026	1	0.068,0.071,0.07	0.069,0.092,0.048	0	RI	TRUE
5525	ENSMUSG00000014418	Hps5	chr7	46774813	46775951	46774813	46774937	46775764	46775951	198	99	-	0.0357199	1	0.412,0.45,0.5	0.714,0.76,0.6	-0.237	14,18,18	10,11,9	10,19,21	2,3,7	NA	NA	NA	NA	NA	RI	TRUE

## Sheet: Table S4
Table S4. Statistically significant AS events identified by DEXSeq (adjusted p-value < 0.05)
Abbreviations: WT: QKIFL/FL;-, KO: QKIFL/FL;Olig2-Cre
dx_ID	Gene Symbol	Gene ID	Exon	Exon Mean Expression	dispersion	stat	pvalue	adjusted pvalue	KO Exon usage coefficient	WT Exon usage coefficient	log2FC (KO/WT)	Chromosome	Exon Start	Exon End	Exon length	Strand	Counts WT1	Counts WT2	Counts WT3	Counts KO1	Counts KO2	Counts KO3
1	Qk	ENSMUSG00000062078	E001	16913.3	0.00175762	2270.96	0	0	127.977	80.4535	0.669659	chr17	10206471	10209631	3161	-	5279	5550	5142	25321	25847	31015
2	Qk	ENSMUSG00000062078	E002	9358.97	0.0015811	2640.38	0	0	69.0468	109.619	-0.666851	chr17	10210179	10213358	3180	-	16696	17871	16900	2198	2614	2904
3	Qk	ENSMUSG00000062078	E004	4166.07	0.000755196	1837.84	0	0	62.2559	86.3545	-0.472062	chr17	10213434	10215474	2041	-	6138	7324	6971	1660	1774	2263
4	Gm23634,Stmn1	ENSMUSG00000092812+ENSMUSG00000028832	E018	2458.3	0.000567958	3457.45	0	0	34.3981	76.9283	-1.16119	chr4	134473665	134473843	179	+	4711	4965	4730	404	404	416
5	Vcan	ENSMUSG00000021614	E016	1231.62	0.00038805	1210.77	2.77855e-265	1.41265e-260	58.0859	43.3217	0.423099	chr13	89688285	89693501	5217	-	941	1002	1065	1091	1544	1751
6	Ntrk2	ENSMUSG00000055254	E014	11970.9	0.000710782	706.546	1.12811e-155	4.91607e-151	91.7184	110.172	-0.264469	chr13	58932023	58937030	5008	+	15692	21279	19211	5476	6120	7131
7	Nfasc	ENSMUSG00000026442	E016	339.515	0.00056146	694.209	5.43141e-153	2.07104e-148	12.6553	34.0703	-1.42877	chr1	132597765	132597969	205	-	626	735	689	38	50	32
8	Gpm6b	ENSMUSG00000031342	E014	8290.65	0.00178672	663.619	2.43914e-146	8.26725e-142	73.1189	102.702	-0.490149	chrX	166385482	166386951	1470	+	13270	16429	14516	2125	3061	3020
9	Plp1	ENSMUSG00000031425	E006	4351.72	0.00121235	601.301	8.7256e-133	2.66172e-128	31.1515	58.8824	-0.918534	chrX	136832110	136832214	105	+	8261	10243	9309	63	96	70
10	Ptprz1	ENSMUSG00000068748	E021	4095.71	0.00309301	486.559	7.98798e-108	2.21519e-103	50.8938	90.5228	-0.830791	chr6	23002747	23004678	1932	+	7622	7572	7074	941	1088	1564
11	Mobp	ENSMUSG00000032517	E006	6932.91	0.000959349	476.351	1.32996e-105	3.38083e-101	83.5213	69.1185	0.273073	chr9	120173376	120176091	2716	+	12878	15005	12795	1409	1384	601
12	Ptprz1	ENSMUSG00000068748	E020	8259.23	0.00516235	381.796	5.05787e-85	1.18684e-80	65.1528	108.302	-0.733159	chr6	23000200	23002746	2547	+	13678	16197	15431	1666	2272	3169
13	Mobp	ENSMUSG00000032517	E008	14122.9	0.0019285	375.289	1.32035e-83	2.87691e-79	68.2398	87.6985	-0.361937	chr9	120179525	120181484	1960	+	29169	32893	26700	764	643	368
14	Capzb	ENSMUSG00000028745	E025	196.889	0.00145158	371.648	8.19217e-83	1.666e-78	13.5188	28.8856	-1.09539	chr4	139288861	139288945	85	+	346	396	316	58	62	64
15	Cnp	ENSMUSG00000006782	E009	1430.4	0.0064144	367.235	7.48464e-82	1.42698e-77	73.7453	37.4391	0.978005	chr11	100591267	100591729	463	+	1418	1604	1569	1203	1284	1612
16	Pvrl3	ENSMUSG00000022656	E001	637.327	0.000542044	338.106	1.64953e-75	2.9599e-71	32.3913	43.5207	-0.426097	chr16	46387706	46394857	7152	-	854	1073	906	342	429	350
17	Gm23634,Stmn1	ENSMUSG00000092812+ENSMUSG00000028832	E016	8386.55	0.000215084	332.926	2.21544e-74	3.75452e-70	97.6552	91.9183	0.0873446	chr4	134473332	134473499	168	+	8473	9651	8600	7540	7647	8902
18	Nfasc	ENSMUSG00000026442	E037	103.029	0.00208672	322.995	3.22464e-72	5.17719e-68	3.68431	20.121	-2.44924	chr1	132627872	132627922	51	-	184	246	225	2	2	6
19	Nudc	ENSMUSG00000028851	E001	310.86	0.00091992	312.798	5.36605e-70	8.18449e-66	21.1067	33.9554	-0.685941	chr4	133532542	133532799	258	-	464	503	487	144	159	180
20	Capzb	ENSMUSG00000028745	E026	119.938	0.00154241	271.393	5.64073e-61	8.19376e-57	10.3075	23.077	-1.16276	chr4	139288946	139288973	28	+	207	248	197	33	38	35
21	Qk	ENSMUSG00000062078	E009	772.36	0.00776826	270.915	7.16821e-61	9.93927e-57	27.307	50.4476	-0.885515	chr17	10282839	10282981	143	-	1188	1511	1423	187	230	358
22	Slc4a4	ENSMUSG00000060961	E036	253.796	0.00357105	265.071	1.34679e-59	1.78623e-55	32.8735	16.9817	0.95294	chr5	89232764	89232860	97	+	115	136	121	344	374	396
23	Slc44a1	ENSMUSG00000028412	E024	296.217	0.000898707	263.33	3.22656e-59	4.10105e-55	16.299	27.3968	-0.749223	chr4	53621595	53621798	204	+	529	661	556	43	44	59
24	Ptprz1	ENSMUSG00000068748	E022	712.589	0.000709607	256.622	9.34994e-58	1.14087e-53	43.4002	37.9739	0.192693	chr6	23007274	23007418	145	+	584	715	601	679	713	1005
25	Hmgn2	ENSMUSG00000003038	E009	74.512	0.00283462	256.528	9.80127e-58	1.14994e-53	1.14927	17.5421	-3.93203	chr4	133965444	133965485	42	-	158	157	162	1	0	0
26	Il1rap	ENSMUSG00000022514	E017	654.466	0.00461661	251.872	1.01453e-56	1.14622e-52	26.4104	46.2094	-0.80708	chr16	26715069	26717744	2676	+	1130	1253	1053	220	213	249
27	Slc44a1	ENSMUSG00000028412	E025	277.835	0.00067615	249.902	2.72771e-56	2.97171e-52	16.1379	26.5604	-0.718819	chr4	53621799	53621987	189	+	465	624	544	43	50	50
28	Sirt2	ENSMUSG00000015149	E005	265.018	0.00369661	245.423	2.58348e-55	2.71753e-51	35.6086	19.2411	0.888032	chr7	28767632	28767678	47	+	228	304	303	236	248	290
30	Dcaf8	ENSMUSG00000026554	E039	1868.41	0.00152163	238.659	7.70997e-54	7.58678e-50	50.6775	66.1107	-0.383536	chr1	172196883	172197005	123	+	2567	2898	2634	1106	1030	1338
32	Ptprz1	ENSMUSG00000068748	E027	663.312	0.000424355	227.779	1.81889e-51	1.68136e-47	41.468	37.6971	0.137547	chr6	23027833	23027915	83	+	589	661	617	582	631	934
33	Gm23634,Stmn1	ENSMUSG00000092812+ENSMUSG00000028832	E013	3503.59	0.000205322	224.594	9.00371e-51	8.0781e-47	76.7323	70.5024	0.122162	chr4	134472804	134472925	122	+	3457	3948	3552	3169	3258	3829
34	Ptprz1	ENSMUSG00000068748	E025	192.111	0.00135856	223.317	1.70929e-50	1.48975e-46	26.0535	18.4225	0.500008	chr6	23024714	23024734	21	+	122	149	122	213	242	295
35	Sema4d	ENSMUSG00000021451	E002	2298.12	0.00169866	221.759	3.7381e-50	3.16749e-46	71.8971	56.3218	0.35224	chr13	51701250	51703531	2282	-	2531	2899	2701	1804	1898	2193
38	Ptprz1	ENSMUSG00000068748	E029	811.285	0.000632398	217.409	3.32302e-49	2.59917e-45	45.03	41.0292	0.134235	chr6	23030590	23030724	135	+	707	760	812	750	748	1126
39	Ptprz1	ENSMUSG00000068748	E023	540.804	0.000431957	213.47	2.40313e-48	1.83267e-44	38.2012	34.299	0.155451	chr6	23016139	23016230	92	+	451	555	497	496	520	751
40	Fyn	ENSMUSG00000019843	E006	146.054	0.00346188	210.01	1.36661e-47	1.01678e-43	10.3762	23.7601	-1.19527	chr10	39420009	39420258	250	+	288	257	291	27	23	39
41	Ptprz1	ENSMUSG00000068748	E026	757.469	0.000573773	206.963	6.31535e-47	4.58685e-43	43.6365	40.0571	0.12348	chr6	23024945	23025041	97	+	622	790	743	703	724	1000
42	Paqr7	ENSMUSG00000037348	E014	469.194	0.000806967	205.567	1.27343e-46	9.03384e-43	28.4502	37.9365	-0.415145	chr4	134508814	134510235	1422	+	684	706	684	284	262	281
43	Nfasc	ENSMUSG00000026442	E009	405.392	0.000927646	198.606	4.20829e-45	2.91756e-41	37.0849	27.4342	0.434855	chr1	132582995	132583147	153	-	392	439	436	353	390	446
44	Mbp	ENSMUSG00000041607	E017	5033.26	0.0183593	197.222	8.43565e-45	5.71838e-41	107.715	57.2604	0.911606	chr18	82554751	82558703	3953	+	6398	6921	7229	3270	3479	3696
45	Mbp	ENSMUSG00000041607	E003	136.281	0.0234891	186.293	2.04945e-42	1.35909e-38	35.6493	10.0381	1.82838	chr18	82475162	82475369	208	+	141	147	150	96	149	145
46	Gm20425,Srprb,Trf	ENSMUSG00000090639+ENSMUSG00000032553+ENSMUSG00000032554	E002	1567.83	0.00237865	185.566	2.95293e-42	1.91656e-38	65.1427	47.1398	0.466658	chr9	103189090	103190207	1118	-	1786	1734	1762	1330	1545	1333
47	Ncam1	ENSMUSG00000039542	E007	451.567	0.00646703	184.459	5.15145e-42	3.27382e-38	21.6821	39.8053	-0.876455	chr9	49517278	49517582	305	-	731	889	783	167	114	165
48	Ptprz1	ENSMUSG00000068748	E032	1094.61	0.00126461	182.997	1.0742e-41	6.68739e-38	50.9739	45.9761	0.148873	chr6	23036885	23037031	147	+	949	1031	1025	1111	1043	1428
49	Mbp	ENSMUSG00000041607	E007	169.749	0.024141	182.406	1.44593e-41	8.82152e-38	38.8693	11.2889	1.78372	chr18	82522050	82522137	88	+	163	187	207	140	150	186
50	Gm20425,Srprb,Trf	ENSMUSG00000090639+ENSMUSG00000032553+ENSMUSG00000032554	E009	314.492	0.00131777	181.732	2.02942e-41	1.21386e-37	35.3371	22.7735	0.633826	chr9	103197538	103197620	83	-	302	363	351	304	277	307
51	Spag9	ENSMUSG00000020859	E051	207.005	0.00189964	179.133	7.49353e-41	4.39592e-37	16.1635	27.4866	-0.765993	chr11	94113263	94113301	39	+	327	349	387	77	76	84
52	Hmgn2	ENSMUSG00000003038	E004	609.281	0.00306589	178.764	9.02308e-41	5.19333e-37	25.8264	42.3062	-0.71202	chr4	133965020	133965412	393	-	1094	1176	1025	203	148	194
53	Nfasc	ENSMUSG00000026442	E012	521.347	0.00186465	178.203	1.19606e-40	6.75657e-37	41.7425	30.329	0.460817	chr1	132588074	132588310	237	-	480	531	568	498	492	580
54	Mbp	ENSMUSG00000041607	E005	157.348	0.0273767	177.638	1.58877e-40	8.81183e-37	38.753	10.5026	1.88356	chr18	82500727	82500802	76	+	145	168	168	130	152	192
55	Ptprz1	ENSMUSG00000068748	E028	910.616	0.00129604	177.306	1.87774e-40	1.02285e-36	47.6212	42.4524	0.165758	chr6	23029220	23029354	135	+	820	821	829	846	850	1328
56	Mbp	ENSMUSG00000041607	E008	252.051	0.0228718	172.972	1.65965e-39	8.88197e-36	44.0594	14.282	1.62526	chr18	82554320	82554462	143	+	260	329	312	184	208	251
57	Gm20425,Srprb,Trf	ENSMUSG00000090639+ENSMUSG00000032553+ENSMUSG00000032554	E003	563.525	0.00193666	168.049	1.97399e-38	1.03821e-34	44.6656	30.2359	0.562901	chr9	103190208	103190400	193	-	569	671	636	501	493	552
58	Il1rap	ENSMUSG00000022514	E016	104.722	0.00144609	166.45	4.41161e-38	2.28093e-34	10.3613	20.6539	-0.995209	chr16	26714701	26715068	368	+	170	205	189	30	33	35
59	Gm23634,Stmn1	ENSMUSG00000092812+ENSMUSG00000028832	E014	2570.71	0.000290671	163.619	1.83246e-37	9.31646e-34	69.6512	63.403	0.135597	chr4	134472926	134472995	70	+	2495	2899	2602	2344	2384	2840
61	Ptprz1	ENSMUSG00000068748	E031	697.344	0.00125251	157.354	4.28333e-36	2.10745e-32	42.5481	38.1056	0.159094	chr6	23035045	23035180	136	+	617	648	648	703	679	899
62	Mag	ENSMUSG00000036634	E005	189.424	0.0115915	150.965	1.06696e-34	5.16622e-31	33.7554	14.5798	1.21115	chr7	30900352	30900396	45	-	227	226	208	223	178	72
63	Ptprz1	ENSMUSG00000068748	E036	995.186	0.00100668	150.567	1.30312e-34	6.21115e-31	48.3347	45.2023	0.0966645	chr6	23045605	23045751	147	+	907	949	1025	935	924	1270
64	Vcan	ENSMUSG00000021614	E017	833.245	0.0083387	149.8	1.91742e-34	8.99851e-31	29.0081	50.6504	-0.804116	chr13	89702918	89705797	2880	-	1372	1511	1562	164	269	397
65	Mbp	ENSMUSG00000041607	E010	175.431	0.0216751	146.297	1.11813e-33	5.16792e-30	35.8524	12.5019	1.51992	chr18	82554470	82554507	38	+	219	232	233	108	133	154
66	Ptprz1	ENSMUSG00000068748	E030	691.7	0.000913454	144.454	2.82649e-33	1.28688e-29	41.8077	38.7091	0.111096	chr6	23033343	23033506	164	+	638	670	677	669	642	876
67	Zdhhc3	ENSMUSG00000025786	E001	516.167	0.00147917	141.895	1.0255e-32	4.60039e-29	29.9137	40.0688	-0.421673	chr9	123066160	123070618	4459	-	641	759	800	326	327	338
68	Nfasc	ENSMUSG00000026442	E025	184.38	0.00183042	134.118	5.1472e-31	2.27556e-27	26.8795	18.2179	0.561147	chr1	132607003	132607047	45	-	152	186	194	172	217	189
69	Macf1	ENSMUSG00000028649	E098	833.044	0.00175098	133.043	8.8467e-31	3.85523e-27	36.946	48.4738	-0.391788	chr4	123471007	123476337	5331	-	1065	1177	1379	411	531	610
70	Tns3	ENSMUSG00000020422	E017	807.339	0.000824929	129.317	5.78153e-30	2.484e-26	37.402	44.2453	-0.242406	chr11	8492093	8493337	1245	-	1268	1304	1271	339	385	471
71	Gpm6b	ENSMUSG00000031342	E013	874.974	0.006467	128.393	9.20872e-30	3.90152e-26	31.4228	50.3163	-0.679212	chrX	166385391	166385481	91	+	1339	1691	1568	214	336	387
72	Cnp	ENSMUSG00000006782	E004	2644.32	0.00162649	126.49	2.4026e-29	1.00398e-25	50.2993	60.4795	-0.26591	chr11	100575891	100576235	345	+	4899	5552	4996	443	519	415
73	Sema6a	ENSMUSG00000019647	E011	49.0232	0.00311474	124.878	5.41169e-29	2.23084e-25	4.75583	13.876	-1.54482	chr18	47276419	47276469	51	-	82	108	108	2	8	7
74	Fam57a	ENSMUSG00000069808	E012	1209.69	0.00108848	124.845	5.5031e-29	2.23827e-25	53.5622	47.6579	0.168501	chr11	76211049	76214827	3779	+	1318	1400	1327	985	1079	1244
75	Lims2	ENSMUSG00000024395	E004	794.739	0.000511664	121.459	3.03227e-28	1.21708e-24	32.3933	38.918	-0.264742	chr18	31944436	31944556	121	+	1418	1516	1573	159	139	242
77	Mbp	ENSMUSG00000041607	E004	93.6209	0.0360607	118.786	1.1664e-27	4.56161e-24	30.0067	8.39194	1.83821	chr18	82475370	82475394	25	+	99	104	102	60	96	110
78	Npdc1,Entpd2	ENSMUSG00000015094+ENSMUSG00000015085	E006	155.73	0.00240625	116.848	3.09969e-27	1.1969e-23	15.3174	24.3858	-0.670869	chr2	25398532	25398752	221	+	212	267	257	71	84	82
79	Ptprz1	ENSMUSG00000068748	E035	995.562	0.0010853	116.158	4.38798e-27	1.67318e-23	47.8582	45.7614	0.0646328	chr6	23044247	23044375	129	+	934	988	1048	891	951	1209
80	Gm20319	ENSMUSG00000092545	E003	45.8143	0.00474508	115.908	4.9788e-27	1.87502e-23	15.2702	8.30331	0.878963	chr16	26729919	26730204	286	-	40	38	52	49	44	52
81	Npdc1,Entpd2	ENSMUSG00000015094+ENSMUSG00000015085	E005	121.816	0.00338862	115.465	6.226e-27	2.31612e-23	12.7548	22.1309	-0.795021	chr2	25398291	25398450	160	+	214	210	173	52	49	62
82	Sept8	ENSMUSG00000018398	E021	417.872	0.00227985	115.272	6.86012e-27	2.52128e-23	26.4746	36.558	-0.46558	chr11	53541475	53541847	373	+	608	619	645	210	257	252
83	Ndrg2	ENSMUSG00000004558	E014	489.144	0.00432815	113.956	1.3321e-26	4.83753e-23	42.0069	28.2427	0.57275	chr14	51911086	51911127	42	-	415	470	499	577	475	491
84	Ttyh1	ENSMUSG00000030428	E047	2153.14	0.00015171	112.662	2.55829e-26	9.18115e-23	64.5357	60.0449	0.104057	chr7	4133866	4133972	107	+	2427	2934	2726	1538	1758	1815
85	Bcan	ENSMUSG00000004892	E007	835.225	0.00444138	112.299	3.07231e-26	1.08976e-22	51.5195	36.3857	0.501748	chr3	87992514	87993054	541	-	867	741	821	876	848	849
86	Ttyh1	ENSMUSG00000030428	E051	3521.26	0.000424402	112.1	3.3979e-26	1.1914e-22	67.9696	75.3618	-0.148943	chr7	4134950	4135330	381	+	4871	5739	5327	1890	1930	2131
88	Chpt1	ENSMUSG00000060002	E003	782.259	0.000395637	109.639	1.17576e-25	4.02992e-22	37.3758	43.7435	-0.226963	chr10	88469514	88471387	1874	-	1100	1311	1256	360	398	459
89	Ank3	ENSMUSG00000069601	E050	28.2302	0.00706529	108.984	1.63564e-25	5.54387e-22	3.09969	11.8188	-1.93089	chr10	69904448	69904510	63	+	46	57	69	4	2	3
91	Ptprz1	ENSMUSG00000068748	E033	836.095	0.0021295	105.996	7.38747e-25	2.44949e-21	45.6149	41.4163	0.139307	chr6	23042324	23042417	94	+	789	784	753	766	873	1070
92	Slc44a1	ENSMUSG00000028412	E022	2306.57	0.00486719	105.648	8.80804e-25	2.8891e-21	72.3673	55.0922	0.39349	chr4	53565397	53567818	2422	+	2840	3312	3012	1549	1719	1750
93	Ttyh1	ENSMUSG00000030428	E054	568.809	0.00209068	104.431	1.62741e-24	5.28125e-21	29.2275	39.9164	-0.449654	chr7	4135348	4135407	60	+	917	957	970	191	250	282
94	Apoe	ENSMUSG00000002985	E028	139.63	0.00164429	103.802	2.23558e-24	7.17848e-21	23.6005	15.8457	0.574727	chr7	19699053	19699188	136	-	110	136	133	144	148	168
95	Ptprz1	ENSMUSG00000068748	E038	884.534	0.00198696	103.707	2.34585e-24	7.45412e-21	46.4691	42.6356	0.124213	chr6	23049531	23049673	143	+	774	893	833	902	796	1134
96	Gadl1	ENSMUSG00000056880	E015	3262.67	0.00263132	102.788	3.72996e-24	1.173e-20	69.5366	74.3314	-0.0961997	chr9	116040903	116041216	314	+	3287	3553	3127	3141	2997	3591
97	Daam2	ENSMUSG00000040260	E011	120.24	0.00184815	101.853	5.97981e-24	1.86135e-20	21.4564	13.6212	0.655553	chr17	49474109	49474252	144	-	60	72	78	179	132	186
98	Cxcl12	ENSMUSG00000061353	E010	1004.45	0.00135097	101.063	8.9097e-24	2.74533e-20	43.8765	50.0089	-0.188738	chr6	117178583	117181366	2784	+	992	1439	1222	819	721	966
99	Sema4d	ENSMUSG00000021451	E036	33.6255	0.00430795	100.965	9.36244e-24	2.85598e-20	14.3893	5.93926	1.27664	chr13	51776692	51777111	420	-	21	20	22	42	47	46
101	Ncam1	ENSMUSG00000039542	E003	1898.48	0.000275328	100.397	1.24689e-23	3.72904e-20	63.5636	56.2339	0.176761	chr9	49505048	49505563	516	-	1795	1991	1941	1648	1753	2378
102	Gm20425,Srprb,Trf	ENSMUSG00000090639+ENSMUSG00000032553+ENSMUSG00000032554	E008	267.376	0.00373697	100.374	1.26205e-23	3.73771e-20	33.0992	20.9729	0.658271	chr9	103192313	103192349	37	-	249	298	307	262	227	276
103	Gm20441,Gstt3,Ddt	ENSMUSG00000092360+ENSMUSG00000001665+ENSMUSG00000001666	E013	73.6915	0.00585472	99.3081	2.16124e-23	6.33922e-20	16.957	8.09128	1.06744	chr10	75775871	75776047	177	-	16	27	18	138	88	138
104	Ttyh1	ENSMUSG00000030428	E055	2396	0.00265195	97.8616	4.48665e-23	1.30347e-19	54.6502	68.4023	-0.323819	chr7	4135408	4136708	1301	+	3737	4170	3877	914	1012	1307
105	Npdc1,Entpd2	ENSMUSG00000015094+ENSMUSG00000015085	E004	107.221	0.00405682	97.589	5.14887e-23	1.48174e-19	12.0429	20.8014	-0.788497	chr2	25398001	25398151	151	+	184	184	156	51	36	58
106	Gm20425,Srprb,Trf	ENSMUSG00000090639+ENSMUSG00000032553+ENSMUSG00000032554	E034	549.359	0.000534003	97.1008	6.58868e-23	1.87837e-19	30.9458	36.0441	-0.220019	chr9	103220895	103221044	150	-	848	948	991	216	226	217
107	Npdc1,Entpd2	ENSMUSG00000015094+ENSMUSG00000015085	E009	146.99	0.00462629	97.0544	6.74484e-23	1.90509e-19	14.4335	24.0027	-0.733777	chr2	25399351	25399536	186	+	204	267	241	56	77	77
109	Gm14057,4930402H24Rik,A730017L22Rik	ENSMUSG00000089662+ENSMUSG00000027309+ENSMUSG00000085566	E073	1334.98	0.0011864	96.7157	8.00337e-23	2.21946e-19	56.9072	48.3997	0.233614	chr2	130879699	130882330	2632	-	1215	1506	1598	1067	1296	1441
110	Nfasc	ENSMUSG00000026442	E046	115.149	0.00147878	95.8766	1.22271e-22	3.36021e-19	11.4001	19.7747	-0.794609	chr1	132707099	132707326	228	-	193	229	209	28	44	25
111	Epb4.1l2	ENSMUSG00000019978	E015	270.672	0.00248867	95.6127	1.39709e-22	3.80515e-19	31.3883	22.3519	0.489825	chr10	25495445	25495591	147	+	217	314	255	277	282	286
112	Pcnp	ENSMUSG00000071533	E008	68.016	0.0140956	93.2159	4.68899e-22	1.26581e-18	7.10569	17.89	-1.33211	chr16	56018472	56018527	56	-	105	136	140	22	18	10
113	Sirt2	ENSMUSG00000015149	E002	281.094	0.00066287	92.5901	6.43299e-22	1.72137e-18	30.0476	22.9811	0.3868	chr7	28766767	28766815	49	+	382	423	406	158	184	186
114	Mobp	ENSMUSG00000032517	E007	1130.77	0.000448281	91.4726	1.13148e-21	3.00135e-18	24.3311	35.2023	-0.53287	chr9	120179327	120179405	79	+	2354	2604	2144	56	51	38
116	Ptprz1	ENSMUSG00000068748	E040	1057.86	0.00205189	90.9465	1.47612e-21	3.86984e-18	49.4819	46.3343	0.0948209	chr6	23050397	23050532	136	+	956	1092	1017	1048	987	1280
117	Phldb1	ENSMUSG00000048537	E031	64.1042	0.0026775	90.6189	1.74186e-21	4.50296e-18	17.2093	9.92623	0.793868	chr9	44708428	44708522	95	-	53	55	40	72	71	91
118	Cxcl12	ENSMUSG00000061353	E009	714.698	0.00523991	90.4198	1.92632e-21	4.93798e-18	35.0084	45.965	-0.392835	chr6	117176128	117178582	2455	+	792	1091	1072	440	403	637
119	Map4k4	ENSMUSG00000026074	E033	327.893	0.00182794	88.4748	5.14876e-21	1.30885e-17	33.1745	25.0019	0.408039	chr1	40001430	40001591	162	+	293	296	286	317	388	385
120	Gm20425,Srprb,Trf	ENSMUSG00000090639+ENSMUSG00000032553+ENSMUSG00000032554	E001	188.636	0.000861556	88.0647	6.33487e-21	1.59705e-17	26.8905	18.5893	0.532619	chr9	103188032	103189089	1058	-	208	241	214	164	161	159
121	Ntrk2	ENSMUSG00000055254	E020	21547.2	0.00119755	86.6373	1.30366e-20	3.25965e-17	121.404	116.245	0.0626486	chr13	59128168	59133970	5803	+	20639	28032	22469	16972	19945	23331
122	Npdc1,Entpd2	ENSMUSG00000015094+ENSMUSG00000015085	E014	108.707	0.00133735	86.1666	1.65397e-20	4.10193e-17	13.3602	20.2111	-0.597204	chr2	25400564	25400698	135	+	159	169	166	63	64	52
123	Npdc1,Entpd2	ENSMUSG00000015094+ENSMUSG00000015085	E016	181.354	0.00677543	86.0023	1.79727e-20	4.42138e-17	15.8894	26.5084	-0.738389	chr2	25400941	25401292	352	+	253	303	325	66	96	94
124	Cep85	ENSMUSG00000037443	E022	23.8262	0.0234508	85.1826	2.72051e-20	6.63908e-17	2.0396	11.143	-2.44977	chr4	134164112	134164627	516	-	49	39	60	2	0	2
125	Ttyh1	ENSMUSG00000030428	E048	3370.27	0.000534306	84.9825	3.01023e-20	7.28779e-17	75.1875	69.7244	0.108828	chr7	4133973	4134239	267	+	3766	4536	4205	2516	2613	3011
126	Ptprz1	ENSMUSG00000068748	E024	552.804	0.00167481	84.7686	3.3541e-20	8.05636e-17	37.9587	35.3305	0.103516	chr6	23022199	23022284	86	+	449	578	583	472	513	762
127	Myo6	ENSMUSG00000033577	E047	54.4696	0.00669082	84.4584	3.92394e-20	9.35145e-17	6.98676	15.2094	-1.12226	chr9	80303273	80303299	27	+	98	116	86	19	11	14
129	Map4	ENSMUSG00000032479	E031	274.763	0.00061421	84.285	4.2836e-20	1.00515e-16	29.7348	23.3328	0.349792	chr9	110071026	110071139	114	+	198	223	235	312	302	370
130	Arl6	ENSMUSG00000022722	E012	12.8056	0.0113992	83.8137	5.43669e-20	1.26599e-16	0.186616	8.43623	-5.49845	chr16	59632461	59632520	60	-	21	31	31	0	0	0
131	Bcas1	ENSMUSG00000013523	E015	641.098	0.0597873	82.9109	8.58373e-20	1.98367e-16	9.71515	37.9476	-1.9657	chr2	170384189	170384326	138	-	1369	1327	1366	12	4	30
132	Nfasc	ENSMUSG00000026442	E010	294.052	0.00308983	82.7311	9.40085e-20	2.15617e-16	31.9943	23.7786	0.428152	chr1	132584364	132584480	117	-	281	306	344	283	256	309
133	Kazn	ENSMUSG00000040606	E001	1263.33	0.00166044	82.4436	1.08728e-19	2.47516e-16	47.0009	54.1114	-0.203244	chr4	142102390	142104954	2565	-	1703	1854	1739	740	820	948
134	Gm20425,Srprb,Trf	ENSMUSG00000090639+ENSMUSG00000032553+ENSMUSG00000032554	E004	223.717	0.00462137	81.6724	1.60622e-19	3.62942e-16	30.5803	19.2891	0.664815	chr9	103190401	103190421	21	-	206	260	251	181	222	240
135	Ptprz1	ENSMUSG00000068748	E034	794.648	0.0018592	81.4593	1.78912e-19	4.01298e-16	43.9029	41.4823	0.0818225	chr6	23042748	23042821	74	+	768	764	804	681	801	985
136	Gm20441,Gstt3,Ddt	ENSMUSG00000092360+ENSMUSG00000001665+ENSMUSG00000001666	E020	54.5248	0.0027869	81.2825	1.95651e-19	4.35641e-16	14.4295	7.47774	0.948345	chr10	75780847	75780954	108	-	16	21	15	102	76	83
137	Ptprz1	ENSMUSG00000068748	E042	3007.32	0.00379374	80.4048	3.05061e-19	6.74332e-16	72.5133	67.2676	0.108332	chr6	23051972	23052617	646	+	2852	2729	2796	3051	2874	3770
138	Mbp	ENSMUSG00000041607	E006	49.7062	0.0402263	80.1579	3.45652e-19	7.58561e-16	20.9083	6.52299	1.68047	chr18	82512983	82514344	1362	+	48	78	59	34	34	54
139	Sept8	ENSMUSG00000018398	E023	1852.24	0.003016	79.0755	5.97804e-19	1.30256e-15	52.6839	63.9955	-0.280609	chr11	53541899	53544095	2197	+	2637	2611	2559	1132	1254	1215
140	Gm20441,Gstt3,Ddt	ENSMUSG00000092360+ENSMUSG00000001665+ENSMUSG00000001666	E004	840.624	0.000324197	78.9466	6.3813e-19	1.38056e-15	41.3783	45.9428	-0.150967	chr10	75772738	75772913	176	-	755	922	817	940	756	864
141	Fyn	ENSMUSG00000019843	E028	1644.54	0.00108337	78.1932	9.34394e-19	2.00728e-15	51.4716	59.1678	-0.201036	chr10	39564424	39565372	949	+	2403	2342	2502	866	946	1128
142	Npdc1,Entpd2	ENSMUSG00000015094+ENSMUSG00000015085	E015	131.834	0.00424561	77.8663	1.10254e-18	2.35193e-15	14.2738	22.4717	-0.654736	chr2	25400770	25400940	171	+	171	230	218	61	74	70
143	Chn2	ENSMUSG00000004633	E020	47.6951	0.00431066	77.7927	1.1444e-18	2.42428e-15	6.80113	14.1039	-1.05225	chr6	54272490	54272907	418	+	71	108	83	15	12	14
145	Rtkn	ENSMUSG00000034930	E006	106.945	0.00148106	76.4266	2.2855e-18	4.77524e-15	13.1351	19.5604	-0.574513	chr6	83137961	83138246	286	+	161	180	167	53	63	41
146	Slc35a5	ENSMUSG00000022664	E017	35.3811	0.0107749	76.361	2.36276e-18	4.90308e-15	13.5283	5.8023	1.22128	chr16	45157647	45157678	32	-	11	20	13	56	41	66
147	Cxcl12	ENSMUSG00000061353	E006	2130	0.00411379	73.9949	7.83203e-18	1.61428e-14	66.5995	56.7488	0.230921	chr6	117173579	117175069	1491	+	1570	1950	1567	2436	2391	2795
150	Mbp	ENSMUSG00000041607	E023	5461.68	0.00357536	72.9215	1.34909e-17	2.72541e-14	55.388	68.1657	-0.299473	chr18	82575601	82575633	33	+	10555	12170	11129	443	453	237
151	Spire1	ENSMUSG00000024533	E007	68.4966	0.0106237	72.038	2.11091e-17	4.20867e-14	8.34793	17.0694	-1.03192	chr18	67501068	67501241	174	-	86	148	138	13	27	25
152	Cbx6,Npcd,Nptxr	ENSMUSG00000089715+ENSMUSG00000089837+ENSMUSG00000022421	E012	18415.2	5.58815e-05	72.0389	2.10994e-17	4.20867e-14	115.464	114.05	0.0177831	chr15	79826141	79827836	1696	-	18241	21674	19880	16495	16932	18445
154	Gm20425,Srprb,Trf	ENSMUSG00000090639+ENSMUSG00000032553+ENSMUSG00000032554	E037	399.726	0.000650203	71.3764	2.95177e-17	5.80922e-14	26.7875	31.2914	-0.224211	chr9	103222097	103222212	116	-	636	676	711	168	159	153
155	Gm20425,Srprb,Trf	ENSMUSG00000090639+ENSMUSG00000032553+ENSMUSG00000032554	E011	275.661	0.00479495	70.9189	3.72221e-17	7.27852e-14	32.9925	21.6883	0.605219	chr9	103198789	103198866	78	-	252	337	329	236	241	284
156	Epb4.1l2	ENSMUSG00000019978	E016	1347.45	0.000617615	70.6796	4.20209e-17	8.16456e-14	55.4709	49.7027	0.158408	chr10	25501824	25502387	564	+	1500	1762	1608	1095	1105	1151
157	Lims2	ENSMUSG00000024395	E002	40.473	0.00451799	70.3419	4.98677e-17	9.62785e-14	14.6576	7.62823	0.942227	chr18	31941740	31941899	160	+	47	48	51	37	30	33
158	Gm20425,Srprb,Trf	ENSMUSG00000090639+ENSMUSG00000032553+ENSMUSG00000032554	E032	320.744	0.000651461	69.5608	7.40932e-17	1.4215e-13	23.8511	28.4452	-0.25413	chr9	103219867	103219892	26	-	489	584	567	135	118	121
159	Qk	ENSMUSG00000062078	E010	1008.55	0.00153205	68.5562	1.23312e-16	2.351e-13	53.5874	39.3932	0.443945	chr17	10318732	10319361	630	-	649	813	780	1173	1118	1481
160	Fgfr3	ENSMUSG00000054252	E023	223.011	0.00681692	68.513	1.26047e-16	2.38821e-13	29.7982	19.4625	0.614531	chr5	33730335	33731280	946	+	197	172	223	226	208	314
161	Ptprd	ENSMUSG00000028399	E016	14.5333	0.00950194	68.476	1.28431e-16	2.41837e-13	1.79356	8.57135	-2.25669	chr4	76039880	76039921	42	-	31	30	29	0	1	2
162	Hmgn2	ENSMUSG00000003038	E031	71.5807	0.0048453	68.3555	1.36526e-16	2.55502e-13	16.8321	11.7131	0.523088	chr4	133967862	133967891	30	-	87	68	53	67	68	87
163	Slc44a1	ENSMUSG00000028412	E026	384.697	0.0166202	68.2803	1.4183e-16	2.6381e-13	18.2838	30.8722	-0.755743	chr4	53621988	53622478	491	+	709	855	706	61	39	86
164	Mbp	ENSMUSG00000041607	E026	10335.6	0.000605263	67.7822	1.8259e-16	3.37567e-13	76.9252	82.8012	-0.106195	chr18	82584157	82584217	61	+	19813	23117	20168	1087	1193	718
165	Doc2g,Nudt8	ENSMUSG00000024871+ENSMUSG00000024869	E025	92.7683	0.00196819	67.5788	2.02437e-16	3.72005e-13	14.1188	9.60526	0.555716	chr19	4004763	4004816	54	+	19	13	11	47	220	238
166	Tsc22d4	ENSMUSG00000029723	E004	525.096	0.00117084	67.4331	2.17962e-16	3.98136e-13	39.1112	32.7407	0.256496	chr5	137746848	137747859	1012	+	527	603	596	471	470	518
167	Il1rap	ENSMUSG00000022514	E022	229.9	0.00119182	67.2259	2.4211e-16	4.39613e-13	27.3114	21.9505	0.315251	chr16	26723307	26724353	1047	+	202	230	209	250	278	204
168	Ppp2r1a	ENSMUSG00000007564	E019	872.978	0.000935593	66.923	2.82319e-16	5.09589e-13	40.9948	47.4704	-0.211589	chr17	20959011	20959388	378	+	1000	1220	1068	612	726	726
170	Map2	ENSMUSG00000015222	E055	91.6083	0.00231073	65.5472	5.67395e-16	1.01218e-12	12.3309	18.6194	-0.594524	chr1	66431527	66431619	93	+	118	146	159	43	41	66
171	Nhsl1	ENSMUSG00000039835	E019	38.7448	0.0112041	65.4087	6.08686e-16	1.07952e-12	13.7172	6.36503	1.10774	chr10	18516029	18516160	132	+	18	13	19	52	44	82
172	Phldb1	ENSMUSG00000048537	E030	43.8339	0.00612938	65.3311	6.33145e-16	1.11641e-12	14.6344	7.92816	0.884306	chr9	44708394	44708427	34	-	33	34	27	44	51	73
173	Klc1	ENSMUSG00000021288	E030	189.221	0.00253669	64.8449	8.10317e-16	1.4206e-12	18.6091	25.7823	-0.470377	chr12	111806315	111806711	397	+	271	283	245	130	102	135
174	Igsf1	ENSMUSG00000031111	E015	62.4742	0.0035705	64.6151	9.10566e-16	1.58723e-12	16.7908	10.3131	0.703197	chrX	49790515	49790766	252	-	69	67	88	50	33	76
175	Gm20425,Srprb,Trf	ENSMUSG00000090639+ENSMUSG00000032553+ENSMUSG00000032554	E031	307.898	0.000586795	64.2576	1.0917e-15	1.89217e-12	23.5523	27.8461	-0.241608	chr9	103219841	103219866	26	-	481	549	535	132	128	104
176	Mobp	ENSMUSG00000032517	E004	1062.16	0.00931395	63.697	1.45102e-15	2.50073e-12	48.4634	32.7431	0.565706	chr9	120168223	120169378	1156	+	2055	2081	1874	338	257	89
177	Gm20425,Srprb,Trf	ENSMUSG00000090639+ENSMUSG00000032553+ENSMUSG00000032554	E045	330.26	0.000510547	63.6189	1.50973e-15	2.58729e-12	24.5797	28.7082	-0.223995	chr9	103225961	103226065	105	-	510	585	578	131	135	133
178	Hmgn2	ENSMUSG00000003038	E022	93.9722	0.00222862	63.3039	1.77151e-15	3.01896e-12	18.2329	14.223	0.358319	chr4	133967002	133967102	101	-	101	122	87	78	79	105
179	Klc1	ENSMUSG00000021288	E027	135.64	0.00198598	63.2481	1.82242e-15	3.08846e-12	15.721	22.163	-0.495459	chr12	111795548	111795678	131	+	183	200	196	73	102	84
180	Pvrl3	ENSMUSG00000022656	E018	831.362	0.000705625	63.1922	1.8749e-15	3.15986e-12	46.4424	40.5186	0.196858	chr16	46448511	46448968	458	-	759	885	740	799	912	907
181	Mpp6	ENSMUSG00000038388	E018	23.4738	0.00606772	61.7565	3.88675e-15	6.51451e-12	4.1586	10.3769	-1.31921	chr6	50176877	50176918	42	+	41	50	43	1	6	9
182	Snx22	ENSMUSG00000039452	E001	5598.89	0.000959825	61.6288	4.14705e-15	6.91281e-12	85.5633	83.9835	0.0268876	chr9	66065176	66067219	2044	-	6000	6397	6310	5156	4834	5227
183	Gm20441,Gstt3,Ddt	ENSMUSG00000092360+ENSMUSG00000001665+ENSMUSG00000001666	E007	211.323	0.00962077	61.523	4.37605e-15	7.21569e-12	26.8736	16.6952	0.686752	chr10	75774115	75774799	685	-	73	117	77	403	263	285
184	Gm20319	ENSMUSG00000092545	E002	97.1054	0.00401655	61.5283	4.36428e-15	7.21569e-12	12.0227	16.4801	-0.454969	chr16	26714744	26715053	310	-	159	189	177	27	30	32
185	Pvrl3	ENSMUSG00000022656	E013	48.2627	0.0037874	60.8602	6.12758e-15	1.00495e-11	8.06708	13.9947	-0.794767	chr16	46437930	46438055	126	-	80	79	81	16	24	22
186	Hmgn2	ENSMUSG00000003038	E017	82.175	0.00792893	60.3675	7.87024e-15	1.27446e-11	18.0277	12.4727	0.531444	chr4	133966480	133966759	280	-	96	72	68	80	94	81
187	Cnp	ENSMUSG00000006782	E003	349.828	0.00364627	60.361	7.89624e-15	1.27446e-11	18.4904	26.3229	-0.50954	chr11	100575524	100575890	367	+	609	817	669	42	57	46
188	Eps15	ENSMUSG00000028552	E020	216.884	0.00114438	60.3727	7.84928e-15	1.27446e-11	20.6701	26.4762	-0.357153	chr4	109324068	109324224	157	+	290	313	313	132	140	151
189	Capn2	ENSMUSG00000026509	E028	66.2558	0.00737656	60.1543	8.77046e-15	1.40811e-11	9.05906	16.3877	-0.855176	chr1	182492196	182492561	366	-	86	137	121	22	22	32
190	Dst	ENSMUSG00000026131	E135	59.2465	0.00531316	59.977	9.59723e-15	1.53278e-11	8.89599	15.5069	-0.801682	chr1	34303464	34303531	68	+	102	98	94	21	30	25
191	March8	ENSMUSG00000025702	E025	193.929	0.000892198	59.8199	1.03946e-14	1.65147e-11	18.7105	24.0471	-0.362012	chr6	116401432	116401857	426	+	297	336	308	75	100	97
192	Nfasc	ENSMUSG00000026442	E018	242.292	0.0293872	59.5194	1.21094e-14	1.91396e-11	12.6669	28.9221	-1.19111	chr1	132600099	132600214	116	-	444	488	489	52	46	20
193	Hmgn2	ENSMUSG00000003038	E014	84.7922	0.00364756	59.3839	1.29729e-14	2.03987e-11	17.5634	13.2635	0.405119	chr4	133965599	133965950	352	-	109	85	74	79	79	84
194	Tmem44	ENSMUSG00000022537	E001	1596.12	0.000447353	59.2895	1.36101e-14	2.12908e-11	54.0172	58.2388	-0.108564	chr16	30511855	30513690	1836	-	1722	1969	1751	1372	1464	1413
195	Dbndd2,Gm20458,Sys1	ENSMUSG00000017734+ENSMUSG00000090996+ENSMUSG00000045503	E026	170.833	0.00112542	59.2326	1.40092e-14	2.18035e-11	17.9109	23.9671	-0.420218	chr2	164487821	164488241	421	+	250	258	235	112	86	114
196	Slc1a2	ENSMUSG00000005089	E029	508.971	0.00559564	58.6332	1.89981e-14	2.94178e-11	40.4697	30.7426	0.396606	chr2	102777656	102778097	442	+	485	581	581	471	435	535
197	Nadk2	ENSMUSG00000022253	E011	30.3088	0.00499924	58.331	2.21527e-14	3.41294e-11	4.85599	11.0275	-1.18327	chr15	9098809	9098874	66	+	57	63	54	5	3	11
198	Dnm2	ENSMUSG00000033335	E032	144.925	0.00147878	58.0258	2.58705e-14	3.96569e-11	22.5877	17.0023	0.409805	chr9	21493943	21494503	561	+	134	106	132	156	155	182
200	Nasp	ENSMUSG00000028693	E015	404.171	0.000619012	57.8371	2.84755e-14	4.32157e-11	29.2904	34.3825	-0.231243	chr4	116610403	116611377	975	-	474	519	479	315	360	316
201	Chn2	ENSMUSG00000004633	E021	130.88	0.00478336	57.4917	3.39413e-14	5.12559e-11	14.2598	21.6867	-0.604857	chr6	54272908	54273075	168	+	159	249	233	47	65	72
202	Gm20425,Srprb,Trf	ENSMUSG00000090639+ENSMUSG00000032553+ENSMUSG00000032554	E043	317.509	0.000767352	56.4069	5.8923e-14	8.85433e-11	24.1224	28.1952	-0.225075	chr9	103225043	103225133	91	-	470	577	562	137	131	115
203	Tns3	ENSMUSG00000020422	E015	151.709	0.0014631	55.7209	8.35264e-14	1.24899e-10	16.3907	21.3507	-0.381404	chr11	8478393	8478510	118	-	222	266	265	49	69	83
204	Hmgn2	ENSMUSG00000003038	E023	75.3242	0.00192834	55.6643	8.59642e-14	1.27918e-10	16.3911	12.728	0.3649	chr4	133967103	133967163	61	-	84	93	70	63	70	77
205	Hmgn2	ENSMUSG00000003038	E036	50.8391	0.00413954	55.2018	1.08767e-13	1.61064e-10	14.2225	9.93083	0.51819	chr4	133967910	133968001	92	-	61	49	39	43	53	61
206	Gm20425,Srprb,Trf	ENSMUSG00000090639+ENSMUSG00000032553+ENSMUSG00000032554	E036	257.186	0.00134157	55.1693	1.1058e-13	1.62957e-10	21.1562	25.7669	-0.284437	chr9	103222064	103222096	33	-	434	430	457	102	93	95
207	Plekhh1	ENSMUSG00000060716	E029	963.42	0.00860535	54.855	1.29755e-13	1.90295e-10	52.183	38.5464	0.436984	chr12	79079438	79081648	2211	+	1380	1367	1416	630	545	603
208	Gpld1	ENSMUSG00000021340	E030	1304.91	0.00152389	54.805	1.33099e-13	1.94266e-10	47.7624	55.5747	-0.218552	chr13	24990036	24990375	340	+	947	1179	1165	1566	1324	1613
209	Npdc1,Entpd2	ENSMUSG00000015094+ENSMUSG00000015085	E011	90.0719	0.00331236	54.7789	1.3488e-13	1.95928e-10	12.2931	18.3912	-0.58117	chr2	25399617	25399736	120	+	143	126	136	59	39	53
211	Ndufs2	ENSMUSG00000013593	E021	62.791	0.00971473	53.2207	2.98108e-13	4.28948e-10	9.03223	16.2561	-0.847826	chr1	171251218	171251251	34	-	104	93	111	32	30	20
212	Slc1a2	ENSMUSG00000005089	E031	128.608	0.011085	53.1596	3.07515e-13	4.40407e-10	23.3894	14.7979	0.660463	chr2	102780717	102780787	71	+	108	125	117	99	158	170
213	Gm20425,Srprb,Trf	ENSMUSG00000090639+ENSMUSG00000032553+ENSMUSG00000032554	E049	449.915	0.00181512	52.9939	3.34584e-13	4.76934e-10	28.2419	33.0169	-0.225364	chr9	103227905	103228068	164	-	680	852	753	194	193	150
214	Ackr4	ENSMUSG00000079355	E004	45.9116	0.0140299	52.9338	3.44979e-13	4.89465e-10	14.0009	7.52245	0.896242	chr9	104098272	104099755	1484	-	25	21	17	73	49	83
215	Sema4d	ENSMUSG00000021451	E006	783.398	0.000429565	52.6157	4.05634e-13	5.72859e-10	39.1403	41.4376	-0.082286	chr13	51709912	51710134	223	-	1125	1408	1204	318	395	455
216	Tnc	ENSMUSG00000028364	E013	45.8964	0.00323564	52.388	4.55488e-13	6.40301e-10	7.84498	13.2778	-0.759175	chr4	63984460	63984732	273	-	81	81	72	13	20	21
217	Sirt2	ENSMUSG00000015149	E004	128.679	0.0093612	52.2314	4.93317e-13	6.90297e-10	23.3449	14.7797	0.659491	chr7	28767254	28767631	378	+	149	136	197	84	109	113
218	Gsn	ENSMUSG00000026879	E011	36.7962	0.00372822	52.1921	5.03289e-13	7.01035e-10	3.44736	10.059	-1.54492	chr2	35282660	35282721	62	+	69	84	77	5	0	1
219	Eps15	ENSMUSG00000028552	E012	137.184	0.00114495	51.9676	5.64238e-13	7.8236e-10	16.3247	21.5756	-0.402344	chr4	109312304	109312369	66	+	175	211	206	75	86	98
220	Tprkb	ENSMUSG00000054226	E007	41.4711	0.00905776	51.9575	5.6714e-13	7.82825e-10	6.54716	12.9686	-0.98608	chr6	85914472	85914528	57	+	61	102	64	12	11	14
221	Itsn1	ENSMUSG00000022957	E063	518.025	0.000388532	51.848	5.99679e-13	8.2401e-10	33.2722	37.6773	-0.179376	chr16	91870498	91871347	850	+	574	681	685	382	402	451
222	Fgfr3	ENSMUSG00000054252	E024	59.82	0.00710688	51.7297	6.3691e-13	8.71244e-10	16.418	9.81846	0.741714	chr5	33731281	33731431	151	+	45	40	61	75	58	77
223	Capn2	ENSMUSG00000026509	E024	114.766	0.0185896	51.6113	6.76496e-13	9.21264e-10	11.205	21.5563	-0.943971	chr1	182490049	182490866	818	-	142	225	244	42	41	33
224	Sept8	ENSMUSG00000018398	E020	372.872	0.0045985	51.4485	7.35018e-13	9.96511e-10	25.9486	34.3313	-0.403869	chr11	53541210	53541474	265	+	496	550	577	194	232	264
225	Hmgn2	ENSMUSG00000003038	E030	62.952	0.00418385	50.9265	9.58898e-13	1.29429e-09	15.3736	11.3425	0.438708	chr4	133967795	133967861	67	-	80	67	48	59	56	69
226	Aldh7a1	ENSMUSG00000053644	E003	739.799	0.0035458	50.6757	1.08959e-12	1.46421e-09	36.0821	44.4914	-0.302242	chr18	56524722	56526604	1883	-	780	1329	1217	414	415	467
227	Gm20425,Srprb,Trf	ENSMUSG00000090639+ENSMUSG00000032553+ENSMUSG00000032554	E007	363.729	0.00872227	50.232	1.36604e-12	1.82766e-09	37.4669	24.5519	0.609781	chr9	103192213	103192312	100	-	329	417	449	321	301	397
228	Dclk1	ENSMUSG00000027797	E019	6306.87	0.00304677	50.1004	1.46081e-12	1.94592e-09	81.5873	93.0884	-0.190257	chr3	55466573	55471316	4744	+	7581	8157	8322	3949	5002	5740
229	NA	ENSMUSG00000106379	E004	109.228	0.00424446	50.0622	1.48947e-12	1.97547e-09	20.3631	14.4879	0.491106	chr5	23221865	23221912	48	+	86	115	86	119	91	161
230	H2afy	ENSMUSG00000015937	E007	193.579	0.000742824	49.8254	1.68053e-12	2.21922e-09	20.2172	25.1099	-0.312674	chr13	56088252	56088342	91	-	230	265	252	134	143	165
231	Cers2	ENSMUSG00000015714	E007	26.9648	0.0130492	49.7586	1.73876e-12	2.28622e-09	3.03343	9.75852	-1.68571	chr3	95318792	95318953	162	+	49	73	46	0	3	3
232	Pvrl3	ENSMUSG00000022656	E017	608.885	0.000727552	49.7388	1.75634e-12	2.29943e-09	40.868	35.3972	0.207336	chr16	46448129	46448510	382	-	571	639	529	596	699	621
233	Slc7a11	ENSMUSG00000027737	E002	3160.74	0.00225594	49.6899	1.80071e-12	2.34744e-09	67.4068	74.0325	-0.135266	chr3	50364938	50369848	4911	-	3730	4214	4405	1940	2447	2723
234	Ntrk2	ENSMUSG00000055254	E015	994.464	0.000914406	49.4645	2.01989e-12	2.62197e-09	49.3839	44.4492	0.151882	chr13	58985802	58985990	189	+	836	1271	1083	771	993	1111
235	Dnm3	ENSMUSG00000040265	E008	48.5609	0.00305959	49.3026	2.19373e-12	2.83555e-09	8.66915	13.9104	-0.682202	chr1	162006122	162006445	324	-	67	86	77	27	13	34
236	Npdc1,Entpd2	ENSMUSG00000015094+ENSMUSG00000015085	E008	89.4202	0.0149889	49.1765	2.33939e-12	3.01107e-09	10.6951	19.2874	-0.850708	chr2	25399282	25399350	69	+	119	179	152	27	49	38
237	Xrcc6	ENSMUSG00000022471	E004	491.468	0.000506229	49.1636	2.35479e-12	3.01816e-09	32.5518	36.6456	-0.170905	chr15	82015882	82016368	487	+	627	588	634	353	382	420
238	Lims2	ENSMUSG00000024395	E005	58.9473	0.0122676	49.1445	2.37785e-12	3.03496e-09	17.0277	9.51081	0.840245	chr18	31954436	31954585	150	+	54	95	80	33	44	60
239	Ntrk2	ENSMUSG00000055254	E016	779.411	0.000561811	48.9682	2.60146e-12	3.30653e-09	44.5838	40.3837	0.142745	chr13	59037967	59038097	131	+	668	995	865	621	765	837
240	Gm20425,Srprb,Trf	ENSMUSG00000090639+ENSMUSG00000032553+ENSMUSG00000032554	E006	279.549	0.00918968	48.8854	2.71368e-12	3.43486e-09	33.5977	21.5709	0.639279	chr9	103191069	103191123	55	-	242	315	351	224	265	306
241	Gm20441,Gstt3,Ddt	ENSMUSG00000092360+ENSMUSG00000001665+ENSMUSG00000001666	E006	670.221	0.00103183	48.8082	2.82258e-12	3.55793e-09	37.3952	42.1269	-0.171888	chr10	75773216	75773414	199	-	597	749	673	750	615	646
242	Map4k4	ENSMUSG00000026074	E050	531.245	0.000416994	48.5949	3.14688e-12	3.9504e-09	38.3989	33.8187	0.183241	chr1	40011650	40011841	192	+	531	611	561	412	520	595
243	NA,NA,NA,NA,NA,NA,NA,NA,NA,NA,NA,NA,NA,NA,NA,Pcdhga9,NA,NA,NA,NA,NA,NA,NA,NA,NA,Pcdha2,NA,NA,NA,NA,NA,NA,NA,NA,NA,NA,NA,NA,NA,NA,NA,NA	ENSMUSG00000102748+ENSMUSG00000103472+ENSMUSG00000102828+ENSMUSG00000103770+ENSMUSG00000103677+ENSMUSG00000103458+ENSMUSG00000103144+ENSMUSG00000103585+ENSMUSG00000103255+ENSMUSG00000103793+ENSMUSG00000104318+ENSMUSG00000104252+ENSMUSG00000103567+ENSMUSG00000102697+ENSMUSG00000103092+ENSMUSG00000023036+ENSMUSG00000103800+ENSMUSG00000104063+ENSMUSG00000103088+ENSMUSG00000103601+ENSMUSG00000102836+…	E092	3426.68	0.000810533	48.5364	3.24219e-12	4.05336e-09	70.1966	75.449	-0.104101	chr18	37807875	37808977	1103	+	3904	4437	4428	2418	2716	3101
244	Gm4876	ENSMUSG00000054556	E002	78.8839	0.00472009	48.4539	3.38154e-12	4.21031e-09	11.658	16.3603	-0.488874	chr6	17076261	17077896	1636	-	150	113	107	49	32	35
245	Gm20425,Srprb,Trf	ENSMUSG00000090639+ENSMUSG00000032553+ENSMUSG00000032554	E026	552.981	0.000623353	48.0731	4.10624e-12	5.09185e-09	32.5849	35.6223	-0.128575	chr9	103215814	103215943	130	-	863	905	943	254	261	224
246	Add3	ENSMUSG00000025026	E017	344.818	0.000646688	47.8546	4.59022e-12	5.66896e-09	32.1695	27.3835	0.232385	chr19	53244310	53244405	96	+	295	353	348	284	378	429
247	Dst	ENSMUSG00000026131	E066	218.972	0.00360791	47.7678	4.7981e-12	5.9018e-09	20.2344	27.0478	-0.4187	chr1	34187972	34193263	5292	+	283	299	367	123	112	175
248	Dock10	ENSMUSG00000038608	E025	63.813	0.00208181	47.4083	5.76391e-12	7.06129e-09	16.1531	10.9676	0.558561	chr1	80528233	80528331	99	-	50	69	61	50	72	85
249	Myo6	ENSMUSG00000033577	E044	23.8829	0.0100338	47.3873	5.82577e-12	7.10853e-09	4.35196	10.2128	-1.23064	chr9	80296643	80296681	39	+	46	39	48	7	8	2
250	Shc4	ENSMUSG00000035109	E001	241.972	0.000682064	47.3414	5.96394e-12	7.24814e-09	23.0578	27.2385	-0.24039	chr2	125627447	125629064	1618	-	279	332	312	180	162	221
251	Eps15	ENSMUSG00000028552	E011	111.53	0.00164893	47.2722	6.17808e-12	7.47859e-09	14.5045	19.6967	-0.441454	chr4	109309151	109309220	70	+	144	184	161	68	61	74
253	Gm20441,Gstt3,Ddt	ENSMUSG00000092360+ENSMUSG00000001665+ENSMUSG00000001666	E009	51.4831	0.0102174	47.1667	6.51998e-12	7.83031e-09	14.0123	7.61542	0.879697	chr10	75774920	75775010	91	-	13	20	21	72	75	100
254	Fmnl2	ENSMUSG00000036053	E032	92.0347	0.00346312	46.9212	7.38981e-12	8.84015e-09	18.7718	13.2072	0.507246	chr2	53128717	53128842	126	+	79	76	82	104	100	108
255	Sytl2	ENSMUSG00000030616	E011	66.0216	0.00367978	46.7995	7.86315e-12	9.36965e-09	10.3843	15.863	-0.611253	chr7	90375439	90375784	346	+	89	103	113	34	44	27
256	Sept6	ENSMUSG00000050379	E004	226.6	0.00119099	46.5998	8.70712e-12	1.03349e-08	26.6675	21.6263	0.302291	chrX	36915348	36916545	1198	-	148	187	191	263	276	284
257	Gm20425,Srprb,Trf	ENSMUSG00000090639+ENSMUSG00000032553+ENSMUSG00000032554	E044	234.071	0.000680225	46.4527	9.38568e-12	1.10972e-08	20.8383	24.4919	-0.233065	chr9	103225134	103225175	42	-	361	412	413	97	100	84
258	Prima1	ENSMUSG00000041669	E003	17.2569	0.0102197	46.1916	1.07234e-11	1.26299e-08	2.80846	8.35167	-1.57228	chr12	103199744	103199914	171	-	32	42	31	0	2	4
259	Wtap	ENSMUSG00000060475	E002	1226.58	0.00253799	45.9442	1.21669e-11	1.42749e-08	47.1424	54.615	-0.212271	chr17	12966799	12968051	1253	-	1448	1397	1310	1060	1068	1152
260	Ndufs2	ENSMUSG00000013593	E022	119.535	0.0147151	45.8636	1.26779e-11	1.48174e-08	12.8555	21.9397	-0.771158	chr1	171251252	171251388	137	-	173	190	214	61	66	40
261	Slc35a2	ENSMUSG00000031156	E022	257.785	0.000955178	45.7869	1.3184e-11	1.53502e-08	28.6897	23.4872	0.288656	chrX	7892868	7893260	393	+	238	265	261	253	235	304
262	Gm20441,Gstt3,Ddt	ENSMUSG00000092360+ENSMUSG00000001665+ENSMUSG00000001666	E008	56.837	0.00226567	45.5941	1.45476e-11	1.68734e-08	14.2019	9.14273	0.635384	chr10	75774800	75774919	120	-	22	30	26	90	76	87
263	Sirt2	ENSMUSG00000015149	E003	746.653	0.000489579	45.4976	1.52824e-11	1.76585e-08	41.9125	37.2679	0.169449	chr7	28766816	28766867	52	+	1104	1220	1197	347	380	407
264	Tns3	ENSMUSG00000020422	E016	140.718	0.00150159	45.0559	1.91493e-11	2.20431e-08	16.0718	20.4534	-0.347809	chr11	8479505	8479665	161	-	235	228	224	48	66	79
265	Hmgn2	ENSMUSG00000003038	E001	34.7479	0.00457439	44.8692	2.10645e-11	2.40731e-08	4.87172	11.5331	-1.24327	chr4	133964738	133964989	252	-	67	67	68	7	9	2
266	Sema4d	ENSMUSG00000021451	E028	44.3213	0.0156284	44.8686	2.10706e-11	2.40731e-08	5.73218	12.0559	-1.07258	chr13	51748681	51748726	46	-	60	121	84	8	4	9
267	Rims2	ENSMUSG00000037386	E029	425.88	0.000652552	44.5958	2.42205e-11	2.75686e-08	30.3028	34.8052	-0.199851	chr15	39680989	39681128	140	+	486	583	513	328	340	355
268	Nkx6-2	ENSMUSG00000041309	E004	58.0177	0.00385797	44.453	2.60542e-11	2.95455e-08	10.0831	12.0016	-0.251287	chr7	139581881	139582053	173	-	95	120	95	25	18	12
269	Il1rap	ENSMUSG00000022514	E019	262.861	0.00204835	44.2918	2.82893e-11	3.19614e-08	28.6551	23.839	0.265469	chr16	26722434	26722931	498	+	228	264	272	282	287	243
270	5830428H23Rik	ENSMUSG00000074733	E015	387.883	0.00104196	44.1306	3.0718e-11	3.45773e-08	29.1021	33.4185	-0.199523	chr19	61118351	61119419	1069	-	489	426	467	325	307	342
271	Ensa	ENSMUSG00000038619	E009	9198.47	0.000113501	44.0916	3.13367e-11	3.5144e-08	96.2492	97.8576	-0.0239091	chr3	95628708	95631431	2724	+	9520	11175	10290	7819	8508	8568
272	Atp5g1	ENSMUSG00000006057	E002	1245.68	0.000295515	44.051	3.19933e-11	3.5749e-08	49.7527	52.2808	-0.0715065	chr11	96068867	96072986	4120	-	1374	1606	1441	1049	1048	1068
273	Rnf146	ENSMUSG00000038876	E001	2124.24	0.000834899	43.2789	4.74668e-11	5.28452e-08	59.8817	64.3498	-0.10382	chr10	29344178	29346170	1993	-	2440	2822	2451	1610	1735	1925
274	Gm20441,Gstt3,Ddt	ENSMUSG00000092360+ENSMUSG00000001665+ENSMUSG00000001666	E021	32.4699	0.0135827	42.9825	5.52309e-11	6.12656e-08	11.3237	5.29673	1.09617	chr10	75780955	75781018	64	-	8	9	9	68	50	40
275	Nkx6-2	ENSMUSG00000041309	E001	381.355	0.0293986	42.9628	5.57896e-11	6.16611e-08	39.4353	24.1744	0.706004	chr7	139579376	139579621	246	-	419	460	444	380	272	338
276	Capn2	ENSMUSG00000026509	E026	175.655	0.030962	42.3479	7.63994e-11	8.41351e-08	13.5085	26.4634	-0.970128	chr1	182491036	182492061	1026	-	237	345	364	31	52	91
277	Gnao1	ENSMUSG00000031748	E019	1527.06	0.00189699	42.2878	7.87842e-11	8.64492e-08	51.4229	58.4994	-0.186009	chr8	93956581	93957497	917	+	1756	1996	2092	995	1286	1249
278	Sema4d	ENSMUSG00000021451	E029	35.5224	0.0148078	42.0653	8.82773e-11	9.65187e-08	5.00786	10.8331	-1.11318	chr13	51748727	51748815	89	-	47	91	75	7	3	6
279	Hp1bp3	ENSMUSG00000028759	E015	237.264	0.000802993	41.8363	9.92459e-11	1.08124e-07	22.5325	27.1612	-0.269541	chr4	138221658	138221718	61	+	269	348	320	158	173	194
280	Dab1	ENSMUSG00000028519	E010	10.7218	0.0162037	41.766	1.02878e-10	1.11682e-07	2.03228	7.38324	-1.86115	chr4	104591218	104591369	152	+	24	22	18	0	4	0
281	NA,Pak4	ENSMUSG00000109336+ENSMUSG00000030602	E024	354.909	0.00611871	41.6092	1.11467e-10	1.20577e-07	24.803	33.2311	-0.422021	chr7	28558821	28559805	985	-	575	528	516	198	174	206
282	Nkx6-2	ENSMUSG00000041309	E003	98.2536	0.00922699	41.5873	1.1272e-10	1.21502e-07	13.5768	15.3846	-0.180336	chr7	139581220	139581688	469	-	174	188	152	49	33	18
283	Oraov1	ENSMUSG00000031072	E017	650.948	0.00085137	41.5404	1.15463e-10	1.24019e-07	37.6883	40.8499	-0.116215	chr7	144919830	144921134	1305	+	714	761	761	534	579	609
285	Ntrk2	ENSMUSG00000055254	E019	736.101	0.000645443	41.3152	1.29558e-10	1.38186e-07	43.5015	39.4967	0.139334	chr13	59126433	59126591	159	+	654	936	808	547	721	828
286	Fam57a	ENSMUSG00000069808	E010	607.932	0.00217011	41.2374	1.34816e-10	1.43294e-07	34.9175	39.6955	-0.185025	chr11	76208174	76209274	1101	+	853	827	909	359	372	433
287	Atp9a	ENSMUSG00000027546	E041	43.6954	0.0100154	41.1415	1.41595e-10	1.49977e-07	7.6606	13.5977	-0.827837	chr2	168734021	168734339	319	-	59	67	88	23	18	18
288	Fam227b	ENSMUSG00000027209	E001	60.1088	0.0606441	40.9812	1.53701e-10	1.62235e-07	19.9367	8.3117	1.26221	chr2	125983483	125983627	145	-	60	58	85	61	60	38
289	Slc7a11	ENSMUSG00000027737	E004	7786.79	0.000935101	40.8548	1.6397e-10	1.72478e-07	95.0331	90.8597	0.0647885	chr3	50370060	50370529	470	-	7381	8846	8589	6725	6843	8933
290	Pmel	ENSMUSG00000025359	E011	32.4868	0.00673631	40.7492	1.73076e-10	1.8143e-07	11.6938	7.68159	0.606271	chr10	128719885	128720238	354	+	20	33	30	31	36	46
291	NA,NA,NA,NA,NA,NA,NA,NA,NA,NA,NA,NA,NA,NA,NA,Pcdhga9,NA,NA,NA,NA,NA,NA,NA,NA,NA,Pcdha2,NA,NA,NA,NA,NA,NA,NA,NA,NA,NA,NA,NA,NA,NA,NA,NA	ENSMUSG00000102748+ENSMUSG00000103472+ENSMUSG00000102828+ENSMUSG00000103770+ENSMUSG00000103677+ENSMUSG00000103458+ENSMUSG00000103144+ENSMUSG00000103585+ENSMUSG00000103255+ENSMUSG00000103793+ENSMUSG00000104318+ENSMUSG00000104252+ENSMUSG00000103567+ENSMUSG00000102697+ENSMUSG00000103092+ENSMUSG00000023036+ENSMUSG00000103800+ENSMUSG00000104063+ENSMUSG00000103088+ENSMUSG00000103601+ENSMUSG00000102836+…	E090	888.003	0.000418624	40.5684	1.89854e-10	1.98337e-07	42.6514	46.5019	-0.124697	chr18	37806416	37806781	366	+	998	1164	1133	606	705	843
292	Phldb1	ENSMUSG00000048537	E005	25.6344	0.0318676	40.438	2.02958e-10	2.11303e-07	3.24354	10.1404	-1.64447	chr9	44688424	44688456	33	-	67	40	46	3	5	0
293	Eps15	ENSMUSG00000028552	E021	148.34	0.0013929	39.832	2.76772e-10	2.87172e-07	17.3862	22.0895	-0.345414	chr4	109329692	109329777	86	+	188	209	225	79	112	104
294	Slc1a3	ENSMUSG00000005360	E013	42.3946	0.0243098	39.7033	2.95629e-10	3.05697e-07	15.0752	7.5655	0.994666	chr15	8680521	8681176	656	-	35	27	39	52	58	39
295	Dnm3	ENSMUSG00000040265	E019	11.8716	0.0127985	39.6832	2.98691e-10	3.07821e-07	2.67668	7.67897	-1.52047	chr1	162273604	162273649	46	-	18	23	28	2	1	4
296	Gm26843	ENSMUSG00000097520	E001	50.9428	0.00491215	39.5962	3.12297e-10	3.20759e-07	8.91976	12.3531	-0.469791	chr8	93750147	93752635	2489	-	92	93	81	22	15	16
297	Gm20425,Srprb,Trf	ENSMUSG00000090639+ENSMUSG00000032553+ENSMUSG00000032554	E012	232.644	0.00797533	39.2981	3.63791e-10	3.72394e-07	30.1811	20.2745	0.573977	chr9	103201287	103201381	95	-	228	284	284	172	206	248
298	Gm26653	ENSMUSG00000097496	E002	112.414	0.00862334	39.194	3.83719e-10	3.91479e-07	13.1781	16.3691	-0.312835	chr6	136174500	136175664	1165	+	41	312	292	24	25	39
299	Sema6d	ENSMUSG00000027200	E034	105.932	0.00122455	39.0868	4.05372e-10	4.09462e-07	14.2361	18.9449	-0.412253	chr2	124662204	124662359	156	+	145	163	163	56	59	72
300	Igsf1	ENSMUSG00000031111	E016	74.2177	0.00209875	39.0896	4.04794e-10	4.09462e-07	16.7917	11.9433	0.491551	chrX	49791287	49791580	294	-	83	102	117	46	32	81
301	Ier3ip1,Hdhd2	ENSMUSG00000090000+ENSMUSG00000025421	E031	1987.78	0.000478743	39.0929	4.04109e-10	4.09462e-07	59.0511	61.5577	-0.0599741	chr18	76970611	76971449	839	+	2321	2886	2610	1496	1262	1649
302	Kazn	ENSMUSG00000040606	E015	1104.07	0.00120185	38.969	4.30599e-10	4.33508e-07	51.9609	45.7778	0.182777	chr4	142140808	142141540	733	-	1023	1187	1246	999	955	1288
303	Oraov1	ENSMUSG00000031072	E021	512.287	0.000652346	38.826	4.63327e-10	4.64922e-07	37.7384	32.7629	0.203968	chr7	144931420	144931701	282	+	394	482	468	533	573	622
304	Mfge8	ENSMUSG00000030605	E016	34.4744	0.00558278	38.7193	4.89356e-10	4.89432e-07	12.5657	7.55136	0.734684	chr7	79143278	79143388	111	-	25	36	27	42	27	50
305	Gm20425,Srprb,Trf	ENSMUSG00000090639+ENSMUSG00000032553+ENSMUSG00000032554	E019	266.193	0.00087563	38.6955	4.95343e-10	4.938e-07	22.5893	25.833	-0.193577	chr9	103209034	103209078	45	-	434	449	446	119	118	96
306	Gm20425,Srprb,Trf	ENSMUSG00000090639+ENSMUSG00000032553+ENSMUSG00000032554	E046	253.974	0.000872125	38.6503	5.06968e-10	5.03742e-07	22.0655	25.3357	-0.199379	chr9	103226066	103226137	72	-	375	462	439	100	123	94
307	Agpat3	ENSMUSG00000001211	E001	7429.86	0.000975174	38.6079	5.18082e-10	5.13114e-07	94.0614	89.3463	0.0741941	chr10	78269178	78271562	2385	-	8069	9291	8322	6177	6370	6997
308	Ntrk2	ENSMUSG00000055254	E017	855.611	0.000455955	38.2053	6.36796e-10	6.2865e-07	45.8347	42.4234	0.111577	chr13	59054293	59054465	173	+	767	1145	932	661	819	900
309	Tjap1	ENSMUSG00000012296	E010	69.5918	0.00230798	38.1279	6.62545e-10	6.51959e-07	16.0687	11.8848	0.435136	chr17	46271800	46271929	130	-	59	63	72	71	81	71
310	Gm20425,Srprb,Trf	ENSMUSG00000090639+ENSMUSG00000032553+ENSMUSG00000032554	E023	763.587	0.00324274	38.1158	6.66676e-10	6.53915e-07	36.3502	41.2956	-0.184022	chr9	103211812	103211996	185	-	1239	1353	1237	351	332	258
311	Cdc42	ENSMUSG00000006699	E007	285.755	0.000648728	38.067	6.83581e-10	6.68348e-07	24.9018	29.2507	-0.23222	chr4	137357646	137357699	54	-	364	392	353	195	208	242
312	Sirt2	ENSMUSG00000015149	E008	17.5592	0.00780091	37.9792	7.15014e-10	6.96846e-07	9.88984	4.99981	0.984074	chr7	28775704	28776857	1154	+	16	16	22	15	20	17
313	Slc1a3	ENSMUSG00000005360	E015	8.49155	0.0350767	37.9424	7.28638e-10	7.07188e-07	7.77226	2.38345	1.70528	chr15	8687711	8687812	102	-	3	4	3	11	19	9
314	Vldlr	ENSMUSG00000024924	E027	35.7242	0.0181841	37.9381	7.30262e-10	7.07188e-07	6.33945	12.5904	-0.989896	chr19	27246593	27246676	84	+	64	63	58	4	20	16
315	Galk2	ENSMUSG00000027207	E028	41.0897	0.0411824	37.8825	7.5135e-10	7.2302e-07	5.72492	14.1975	-1.31031	chr2	125983588	125984299	712	+	66	52	107	13	9	12
316	Gm23634,Stmn1	ENSMUSG00000092812+ENSMUSG00000028832	E012	462.606	0.000796574	37.8871	7.49584e-10	7.2302e-07	36.0414	31.8296	0.179287	chr4	134470684	134470839	156	+	444	488	503	418	450	495
317	NA,NA,NA,NA,NA,NA,NA,NA,NA,NA,NA,NA,NA,NA,NA,Pcdhga9,NA,NA,NA,NA,NA,NA,NA,NA,NA,Pcdha2,NA,NA,NA,NA,NA,NA,NA,NA,NA,NA,NA,NA,NA,NA,NA,NA	ENSMUSG00000102748+ENSMUSG00000103472+ENSMUSG00000102828+ENSMUSG00000103770+ENSMUSG00000103677+ENSMUSG00000103458+ENSMUSG00000103144+ENSMUSG00000103585+ENSMUSG00000103255+ENSMUSG00000103793+ENSMUSG00000104318+ENSMUSG00000104252+ENSMUSG00000103567+ENSMUSG00000102697+ENSMUSG00000103092+ENSMUSG00000023036+ENSMUSG00000103800+ENSMUSG00000104063+ENSMUSG00000103088+ENSMUSG00000103601+ENSMUSG00000102836+…	E091	2682.14	0.000753983	37.7968	7.85106e-10	7.53127e-07	65.0482	69.4847	-0.0951864	chr18	37806782	37807874	1093	+	2921	3495	3469	1866	2188	2510
318	Gm20441,Gstt3,Ddt	ENSMUSG00000092360+ENSMUSG00000001665+ENSMUSG00000001666	E015	58.2414	0.0102623	37.7072	8.21989e-10	7.86035e-07	14.5995	8.67219	0.751448	chr10	75776754	75776864	111	-	28	28	14	104	66	97
319	Bcas1	ENSMUSG00000013523	E016	14.3754	0.0330046	37.5232	9.03333e-10	8.61122e-07	9.97091	4.07788	1.28991	chr2	170386971	170387162	192	-	9	18	13	8	18	22
320	Gpld1	ENSMUSG00000021340	E031	1099.09	0.00411692	37.5037	9.12407e-10	8.67063e-07	43.9117	53.1792	-0.276256	chr13	24990376	24990753	378	+	851	1067	1010	1326	1086	1230
321	Sh3glb1	ENSMUSG00000037062	E013	160.313	0.00126628	37.3111	1.00711e-09	9.54082e-07	23.057	18.6364	0.30708	chr3	144701808	144701846	39	-	137	173	140	150	177	189
322	Gstm5	ENSMUSG00000004032	E003	339.812	0.000469825	37.2771	1.02483e-09	9.67864e-07	31.597	27.5458	0.197956	chr3	107895846	107895940	95	+	345	409	363	310	291	344
323	Fnbp1	ENSMUSG00000075415	E022	103.729	0.0118249	37.0455	1.15405e-09	1.08654e-06	20.3052	12.9301	0.651114	chr2	31053235	31054023	789	-	72	64	66	101	136	179
324	D19Ertd737e	ENSMUSG00000057858	E005	45.5816	0.0101772	37.0058	1.17778e-09	1.10463e-06	13.7947	8.33557	0.726763	chr19	60220330	60220360	31	-	27	34	23	68	58	57
326	Dst	ENSMUSG00000026131	E134	48.2657	0.0128408	36.981	1.19283e-09	1.11275e-06	8.02965	14.0594	-0.808125	chr1	34303421	34303463	43	+	88	79	73	12	25	25
327	Rftn2	ENSMUSG00000025978	E001	685.304	0.000561504	36.9605	1.20547e-09	1.12111e-06	37.415	40.901	-0.12852	chr1	55170159	55171747	1589	-	884	1047	1031	428	366	490
328	Klc1	ENSMUSG00000021288	E029	102.599	0.00213219	36.8325	1.28728e-09	1.19355e-06	14.252	19.0788	-0.420803	chr12	111806008	111806074	67	+	120	147	156	63	63	86
329	Sept8	ENSMUSG00000018398	E022	111.193	0.00149351	36.6368	1.4232e-09	1.31559e-06	14.9611	19.3277	-0.369454	chr11	53541848	53541898	51	+	155	164	149	64	86	67
330	Gabbr1	ENSMUSG00000024462	E009	1709.37	0.000221348	36.5025	1.52468e-09	1.40513e-06	59.3637	55.8833	0.087164	chr17	37048421	37048577	157	+	1640	1978	1829	1563	1559	1791
331	Ccp110	ENSMUSG00000033904	E022	36.0114	0.00768587	36.3406	1.65674e-09	1.52224e-06	6.91078	11.9864	-0.79448	chr7	118732887	118732972	86	+	69	53	58	15	14	15
333	2610017I09Rik	ENSMUSG00000060424	E016	41.1787	0.00842531	36.1469	1.82988e-09	1.67125e-06	7.91746	13.1337	-0.730164	chr1	42667586	42667672	87	-	57	63	71	20	18	28
334	Rffl	ENSMUSG00000020696	E001	913	0.0026499	36.1121	1.86285e-09	1.69629e-06	48.1852	42.3751	0.185373	chr11	82802449	82803821	1373	-	1009	998	956	773	878	914
335	Gm6061,Gclm	ENSMUSG00000093392+ENSMUSG00000028124	E011	18576.5	0.000148146	35.805	2.18088e-09	1.97997e-06	115.85	114.082	0.0221913	chr3	122256728	122256971	244	+	17785	20600	18810	17280	17972	19841
336	Ntrk2	ENSMUSG00000055254	E018	1047.86	0.00107873	35.7077	2.2925e-09	2.07514e-06	50.0635	45.6754	0.132339	chr13	59060228	59060462	235	+	943	1328	1138	817	1060	1097
337	Dtna	ENSMUSG00000024302	E012	42.6985	0.00341248	35.6797	2.32572e-09	2.09618e-06	12.9893	8.54653	0.603911	chr18	23603965	23604230	266	+	30	31	25	45	63	59
339	Tmem163	ENSMUSG00000026347	E002	360.492	0.00131116	35.6048	2.4169e-09	2.16844e-06	32.5666	28.1457	0.210478	chr1	127486558	127486697	140	-	388	376	377	342	328	365
340	Ncor1	ENSMUSG00000018501	E086	570.151	0.00188252	35.566	2.46551e-09	2.20556e-06	34.0844	39.7819	-0.223	chr11	62401551	62403435	1885	-	710	736	719	405	456	463
341	Klhl5	ENSMUSG00000054920	E013	55.3294	0.0178819	35.5007	2.54956e-09	2.27408e-06	16.1285	9.29588	0.794952	chr5	65152636	65153654	1019	+	29	44	61	51	61	88
342	Homer1	ENSMUSG00000007617	E014	4360.8	0.00571536	35.4196	2.65805e-09	2.36393e-06	71.5586	83.2771	-0.218795	chr13	93356080	93360462	4383	+	4575	7823	6538	2620	3171	2365
343	Gm20425,Srprb,Trf	ENSMUSG00000090639+ENSMUSG00000032553+ENSMUSG00000032554	E020	465.662	0.00140103	35.3799	2.71266e-09	2.40549e-06	29.9419	33.1062	-0.144935	chr9	103210495	103210567	73	-	738	815	742	213	227	171
344	Gm6061,Gclm	ENSMUSG00000093392+ENSMUSG00000028124	E023	2368.78	0.000604204	35.3244	2.79108e-09	2.46786e-06	62.9042	66.362	-0.077201	chr3	122266944	122270732	3789	+	2534	3031	2585	2015	1958	2300
345	Ncam1	ENSMUSG00000039542	E006	1381.22	0.000665013	35.1235	3.09449e-09	2.72822e-06	56.2619	50.2995	0.161612	chr9	49509705	49509912	208	-	1358	1472	1437	1146	1270	1700
346	Mbp	ENSMUSG00000041607	E025	7760.19	0.00125274	34.958	3.36897e-09	2.96166e-06	70.4231	75.9406	-0.108822	chr18	82584112	82584156	45	+	14858	17243	15257	795	934	536
347	Dst	ENSMUSG00000026131	E017	18.7795	0.00786291	34.7042	3.83794e-09	3.36423e-06	4.46198	9.1185	-1.03111	chr1	34121568	34122392	825	+	26	32	42	5	6	8
348	Doc2g,Nudt8	ENSMUSG00000024871+ENSMUSG00000024869	E024	179.853	0.00650513	34.6527	3.941e-09	3.44467e-06	19.0109	16.0162	0.247296	chr19	4004513	4004648	136	+	37	46	39	82	416	448
349	Igtp,Irgm2	ENSMUSG00000078853+ENSMUSG00000069874	E015	175.347	0.0038663	34.445	4.3846e-09	3.82145e-06	20.2743	23.1793	-0.193188	chr11	58219464	58222771	3308	+	193	243	194	125	131	190
350	Ptprz1	ENSMUSG00000068748	E016	859.839	0.00118041	34.3	4.72375e-09	4.10532e-06	43.4159	44.9865	-0.0512688	chr6	22987331	22987457	127	+	865	1038	948	624	716	1067
351	Tmcc1	ENSMUSG00000030126	E001	2113.95	0.000612508	34.2276	4.90291e-09	4.24891e-06	60.8465	63.2203	-0.0552144	chr6	116018611	116021169	2559	-	2417	2689	2420	1682	1807	1868
352	Tmcc1	ENSMUSG00000030126	E033	8078.61	0.000879167	34.2074	4.95405e-09	4.28107e-06	95.9965	91.6895	0.0662254	chr6	116171698	116174313	2616	-	7844	9049	8261	7205	7951	8578
353	Kazn	ENSMUSG00000040606	E002	83.4234	0.00190488	34.0844	5.27734e-09	4.54756e-06	12.7299	16.7578	-0.396608	chr4	142106812	142106926	115	-	112	133	130	36	51	58
354	Sema4d	ENSMUSG00000021451	E007	468.126	0.000527357	34.0763	5.29937e-09	4.55368e-06	31.1933	33.2199	-0.0908135	chr13	51711200	51711356	157	-	648	858	732	193	241	261
355	Pkm	ENSMUSG00000032294	E010	668.678	0.00111911	34.0664	5.32619e-09	4.56387e-06	37.3782	42.0742	-0.170738	chr9	59675568	59675734	167	+	738	844	745	540	618	583
356	Il1rap	ENSMUSG00000022514	E028	483.03	0.00698706	33.8384	5.98852e-09	5.11703e-06	38.0918	30.9712	0.298555	chr16	26728229	26730117	1889	+	496	429	417	544	536	455
357	Eps15	ENSMUSG00000028552	E010	93.8728	0.00602721	33.8034	6.09708e-09	5.18077e-06	12.8748	18.3988	-0.51506	chr4	109309125	109309150	26	+	138	168	118	53	49	57
358	Ttyh1	ENSMUSG00000030428	E050	9629.11	0.00104976	33.8049	6.09244e-09	5.18077e-06	93.5804	99.3168	-0.0858323	chr7	4134351	4134949	599	+	13202	15214	13963	4985	5789	6628
360	Nrxn1	ENSMUSG00000024109	E059	77.6053	0.00569029	33.4273	7.39795e-09	6.25131e-06	17.1588	11.8934	0.528788	chr17	90703176	90704065	890	-	64	59	50	93	99	94
361	Wtap	ENSMUSG00000060475	E009	142.663	0.00115057	33.3088	7.86245e-09	6.62546e-06	20.8741	17.7209	0.236262	chr17	12980822	12980854	33	-	105	118	100	167	178	179
362	Tpm1	ENSMUSG00000032366	E015	73.3993	0.00823877	33.1367	8.59032e-09	7.21887e-06	11.1198	16.6536	-0.582704	chr9	67029664	67029742	79	-	105	114	119	24	43	54
363	Arpp21	ENSMUSG00000032503	E037	1016.12	0.00192378	33.1011	8.74893e-09	7.33196e-06	43.5199	50.4313	-0.212645	chr9	112182683	112182725	43	-	1169	1529	1227	588	797	961
364	Tmem163	ENSMUSG00000026347	E005	580.296	0.000730963	32.9915	9.25619e-09	7.73582e-06	34.7644	38.8919	-0.16186	chr1	127491361	127491544	184	-	820	776	772	377	354	471
365	Col18a1	ENSMUSG00000001435	E047	20.6724	0.00630054	32.9474	9.46882e-09	7.8919e-06	5.64373	10.0371	-0.830626	chr10	77112959	77113676	718	-	20	30	34	14	13	17
366	Gm26653	ENSMUSG00000097496	E001	32.9649	0.014543	32.7409	1.053e-08	8.75246e-06	12.0418	7.56182	0.671252	chr6	136173061	136173109	49	+	15	68	50	22	26	25
367	Gm20441,Gstt3,Ddt	ENSMUSG00000092360+ENSMUSG00000001665+ENSMUSG00000001666	E018	55.1562	0.00720975	32.7152	1.06699e-08	8.84458e-06	14.0333	8.96899	0.645837	chr10	75778101	75778188	88	-	26	30	19	90	59	98
368	Hmgn2	ENSMUSG00000003038	E037	13.0143	0.00925365	32.6019	1.13104e-08	9.35011e-06	7.93594	4.39888	0.851266	chr4	133968473	133968650	178	-	11	11	7	17	14	17
369	Pvrl3	ENSMUSG00000022656	E011	34.4482	0.00389108	32.5693	1.15019e-08	9.48279e-06	7.39504	11.5686	-0.645583	chr16	46436354	46436390	37	-	47	60	56	15	22	15
370	Acsl6	ENSMUSG00000020333	E027	267.326	0.000971719	32.4043	1.2521e-08	1.02951e-05	23.8287	28.1064	-0.238199	chr11	54337071	54337148	78	+	344	425	348	160	193	181
371	Bcan	ENSMUSG00000004892	E006	868.774	0.000413179	32.3804	1.26756e-08	1.03942e-05	40.8496	44.4874	-0.123074	chr3	87990675	87990782	108	-	1323	1271	1337	458	461	536
372	Gm20425,Srprb,Trf	ENSMUSG00000090639+ENSMUSG00000032553+ENSMUSG00000032554	E027	626.236	0.00204521	32.2254	1.37286e-08	1.12276e-05	34.2668	37.682	-0.137065	chr9	103217363	103217518	156	-	930	1041	1118	265	321	240
373	Mpzl1	ENSMUSG00000026566	E008	84.3338	0.0015876	32.129	1.44265e-08	1.17667e-05	12.6695	16.8599	-0.412232	chr1	165601816	165601855	40	-	133	129	116	47	44	53
374	2610203C20Rik	ENSMUSG00000074415	E009	5.33847	0.040022	32.0521	1.50089e-08	1.22091e-05	0.934014	5.77474	-2.62824	chr9	41474937	41475153	217	+	12	13	8	1	0	0
375	Ephb2	ENSMUSG00000028664	E001	732.692	0.000467456	31.9561	1.577e-08	1.27942e-05	39.5628	42.9478	-0.118442	chr4	136647539	136653607	6069	-	820	860	826	615	676	650
376	Gm20425,Srprb,Trf	ENSMUSG00000090639+ENSMUSG00000032553+ENSMUSG00000032554	E013	250.985	0.013603	31.9222	1.60471e-08	1.29844e-05	31.8314	20.6208	0.626346	chr9	103201912	103202129	218	-	262	325	237	192	227	287
377	Tprkb	ENSMUSG00000054226	E010	48.6252	0.00884092	31.8928	1.62922e-08	1.31478e-05	8.39194	13.5065	-0.686574	chr6	85915153	85915225	73	+	56	106	85	20	17	24
378	Sema6a	ENSMUSG00000019647	E007	168.41	0.00226773	31.8876	1.6336e-08	1.31484e-05	17.8855	22.3827	-0.323591	chr18	47270609	47270773	165	-	245	306	253	84	67	98
379	Dock9	ENSMUSG00000025558	E017	16.8046	0.00947109	31.7145	1.78584e-08	1.43359e-05	4.17649	8.66491	-1.05289	chr14	121591311	121591354	44	-	33	27	28	7	4	6
380	Gm20457	ENSMUSG00000092187	E001	196.759	0.0027529	31.6657	1.83128e-08	1.46621e-05	21.0903	23.8071	-0.174809	chr7	64337550	64337933	384	-	263	278	278	144	108	140
381	Lcorl	ENSMUSG00000015882	E009	620.279	0.00483769	31.4111	2.08788e-08	1.66293e-05	34.0918	41.0589	-0.268268	chr5	45730391	45734485	4095	-	917	860	898	358	390	404
382	Slco1c1	ENSMUSG00000030235	E013	114.637	0.0055151	31.4123	2.0865e-08	1.66293e-05	20.1508	14.6736	0.457617	chr6	141546164	141546676	513	+	82	74	87	126	137	176
383	Gm26588	ENSMUSG00000097730	E006	740.398	0.00282883	31.3285	2.17859e-08	1.73066e-05	42.382	40.5511	0.0637134	chr6	88725784	88725860	77	-	748	903	863	625	713	646
384	Ddah1	ENSMUSG00000028194	E009	7014.21	0.000565613	31.2432	2.2764e-08	1.80366e-05	88.9118	90.031	-0.018047	chr3	145891442	145893266	1825	+	8783	10202	9531	4405	4575	5795
385	Fam57a	ENSMUSG00000069808	E004	25.36	0.00810873	31.2045	2.32225e-08	1.83522e-05	5.38036	9.87831	-0.876561	chr11	76202101	76202255	155	+	49	50	36	10	7	7
386	Irf6,A130010J15Rik	ENSMUSG00000026638+ENSMUSG00000079144	E015	79.505	0.00199031	31.1939	2.33504e-08	1.84056e-05	12.6698	16.65	-0.394131	chr1	193169490	193172023	2534	+	94	115	123	50	48	62
387	Ddah1	ENSMUSG00000028194	E010	3484.76	0.00173506	31.1342	2.40792e-08	1.89311e-05	76.1185	70.5149	0.11032	chr3	145893267	145894277	1011	+	4134	4355	4104	2776	2513	3401
388	Ttyh1	ENSMUSG00000030428	E035	256.05	0.00337113	30.98	2.60699e-08	2.04436e-05	28.6297	23.3701	0.292853	chr7	4131384	4131890	507	+	280	282	301	224	248	215
389	Plekhb1	ENSMUSG00000030701	E011	59.3336	0.00272127	30.955	2.64087e-08	2.06561e-05	15.1227	10.8439	0.479825	chr7	100649928	100650032	105	-	53	63	60	59	72	49
390	Hp1bp3	ENSMUSG00000028759	E014	260.673	0.00194185	30.8785	2.747e-08	2.14313e-05	23.59	28.3485	-0.2651	chr4	138221526	138221657	132	+	278	389	363	171	189	219
392	Mina	ENSMUSG00000022724	E020	22.4494	0.00611375	30.8185	2.83329e-08	2.1992e-05	9.83717	5.66684	0.795699	chr16	59491295	59491668	374	+	13	12	13	27	34	33
393	Mbp	ENSMUSG00000041607	E027	9961.39	0.00170909	30.7529	2.93072e-08	2.26906e-05	76.206	81.9055	-0.104056	chr18	82584218	82584287	70	+	19570	22039	19136	1120	1105	663
394	Lims2	ENSMUSG00000024395	E001	6.85556	0.0401206	30.7167	2.98582e-08	2.30586e-05	7.42205	2.45378	1.59681	chr18	31931507	31931550	44	+	5	6	4	12	7	6
395	Tns3	ENSMUSG00000020422	E013	60.6311	0.01784	30.5011	3.3368e-08	2.57041e-05	16.9853	9.68015	0.811189	chr11	8468427	8468675	249	-	45	40	63	47	62	110
396	Pla2g5	ENSMUSG00000041193	E021	13.5088	0.0229373	30.4457	3.43342e-08	2.63817e-05	4.15931	8.95565	-1.10646	chr4	138863170	138863449	280	-	15	12	24	10	15	6
397	Map4k4	ENSMUSG00000026074	E059	30.0534	0.0050133	30.3487	3.60955e-08	2.76654e-05	11.3505	7.09833	0.677203	chr1	40023210	40023359	150	+	16	22	28	32	34	48
398	S100a16	ENSMUSG00000074457	E010	69.8412	0.00259139	30.2081	3.88088e-08	2.96705e-05	11.0282	15.3786	-0.479733	chr3	90541195	90541317	123	+	123	112	98	30	28	44
399	Gsn	ENSMUSG00000026879	E009	216.076	0.0011376	30.1047	4.09346e-08	3.12175e-05	17.9223	22.3829	-0.320642	chr2	35282513	35282601	89	+	390	417	386	70	68	30
400	Paqr7	ENSMUSG00000037348	E006	53.6685	0.00250669	29.9911	4.34032e-08	3.30175e-05	14.3835	9.94752	0.532003	chr4	134500600	134500683	84	+	36	45	41	69	56	72
401	Gm20457	ENSMUSG00000092187	E002	111.184	0.00337394	29.8716	4.61616e-08	3.50285e-05	19.1772	15.8635	0.273678	chr7	64345667	64345964	298	-	102	139	110	113	102	106
402	Rab6a	ENSMUSG00000030704	E006	123.052	0.00419766	29.7075	5.02406e-08	3.80291e-05	15.6808	20.6338	-0.396016	chr7	100629666	100629771	106	+	135	190	186	65	96	91
403	Agpat3	ENSMUSG00000001211	E002	8818.9	0.00057013	29.6489	5.17813e-08	3.90984e-05	94.2181	96.6916	-0.0373859	chr10	78271563	78273610	2048	-	10500	12529	11499	5787	6868	7046
405	Gm20441,Gstt3,Ddt	ENSMUSG00000092360+ENSMUSG00000001665+ENSMUSG00000001666	E022	17.2807	0.0146332	29.5203	5.53341e-08	4.15751e-05	8.32103	3.74744	1.15086	chr10	75781019	75781050	32	-	3	5	5	35	29	21
406	RP23-344G11.3	ENSMUSG00000098900	E002	18.3187	0.0168293	29.493	5.61177e-08	4.20603e-05	5.5192	8.69452	-0.655647	chr7	7267219	7267305	87	-	1	22	16	35	32	0
407	Kazn	ENSMUSG00000040606	E008	59.8718	0.00233168	29.2925	6.22347e-08	4.65307e-05	10.6049	14.3627	-0.437603	chr4	142117085	142117203	119	-	81	91	101	31	28	41
408	Slc1a3	ENSMUSG00000005360	E010	398.322	0.00348944	29.0866	6.92127e-08	5.16213e-05	34.5413	28.4711	0.278822	chr15	8649586	8650848	1263	-	475	504	589	240	277	371
409	Tprkb	ENSMUSG00000054226	E004	30.2561	0.00672006	28.9535	7.41363e-08	5.51587e-05	6.45534	10.7895	-0.74106	chr6	85911907	85911980	74	+	40	68	48	8	13	15
410	Aldh7a1	ENSMUSG00000053644	E004	86.4477	0.00166293	28.8138	7.968e-08	5.91391e-05	12.8471	17.0273	-0.406404	chr18	56526605	56526733	129	-	88	155	155	43	48	53
411	Gm16163,Trim67,Gnpat	ENSMUSG00000090118+ENSMUSG00000036913+ENSMUSG00000031985	E015	236.281	0.00282703	28.7209	8.35973e-08	6.18959e-05	27.3684	22.2215	0.300559	chr8	124833822	124834702	881	+	180	182	226	250	267	308
412	Kidins220	ENSMUSG00000036333	E026	13.2792	0.0221328	28.5885	8.95101e-08	6.61133e-05	3.32077	7.98708	-1.26615	chr12	25041246	25041302	57	+	18	21	34	4	5	2
413	Sytl2	ENSMUSG00000030616	E002	34.565	0.0119156	28.5343	9.20542e-08	6.78281e-05	7.04265	11.8531	-0.751072	chr7	90348427	90348697	271	+	56	68	44	11	24	13
414	Pvrl3	ENSMUSG00000022656	E012	35.936	0.00496611	28.4771	9.48142e-08	6.96935e-05	7.73543	11.7408	-0.601978	chr16	46436391	46436438	48	-	47	60	61	12	24	21
415	Mfsd4	ENSMUSG00000059149	E009	173.834	0.00156341	28.4468	9.63103e-08	7.0623e-05	19.5165	23.6762	-0.278741	chr1	132028548	132029033	486	-	175	262	215	128	148	139
416	Pla2g3	ENSMUSG00000034579	E013	105.096	0.0114069	28.3194	1.02858e-07	7.50631e-05	19.8828	14.2459	0.480976	chr11	3498228	3499350	1123	+	112	78	90	111	134	99
417	Ncam1	ENSMUSG00000039542	E010	1166.05	0.000833351	28.3204	1.02807e-07	7.50631e-05	48.3806	50.8889	-0.072924	chr9	49523522	49523625	104	-	1372	1554	1473	739	833	1206
418	Mpzl1	ENSMUSG00000026566	E007	106.925	0.00160635	28.2577	1.06193e-07	7.73122e-05	14.6615	18.6486	-0.347037	chr1	165601750	165601815	66	-	161	166	139	66	62	66
419	Stx2	ENSMUSG00000029428	E011	63.2366	0.00547751	28.2009	1.09353e-07	7.92348e-05	15.644	11.0955	0.495633	chr5	128990641	128990963	323	-	48	54	70	74	58	75
420	Ccdc176	ENSMUSG00000057265	E014	273.824	0.00641768	28.205	1.09121e-07	7.92348e-05	23.94	29.4664	-0.299643	chr12	84433301	84433780	480	+	301	388	333	213	245	193
421	Synrg	ENSMUSG00000034940	E013	26.3683	0.00644759	28.1524	1.12131e-07	8.10551e-05	6.18654	10.3931	-0.748427	chr11	83986852	83987047	196	+	41	42	46	5	13	19
422	Eps15	ENSMUSG00000028552	E019	141.323	0.00355231	28.0769	1.16592e-07	8.40805e-05	16.9548	21.6307	-0.351389	chr4	109322070	109322215	146	+	163	218	215	69	119	92
423	Npas3	ENSMUSG00000021010	E012	1533.7	0.000480822	28.0706	1.16972e-07	8.41554e-05	54.4677	56.2201	-0.0456841	chr12	54067738	54072175	4438	+	1756	1671	1664	1394	1029	1804
424	Gm20441,Gstt3,Ddt	ENSMUSG00000092360+ENSMUSG00000001665+ENSMUSG00000001666	E012	9.52828	0.0180836	27.8491	1.31156e-07	9.41385e-05	6.38075	2.08074	1.61663	chr10	75775498	75775870	373	-	2	2	0	17	19	14
425	Emc1,Ubr4	ENSMUSG00000078517+ENSMUSG00000066036	E021	391.567	0.00091261	27.7554	1.37664e-07	9.85772e-05	29.3532	33.2635	-0.180421	chr4	139365195	139365394	200	+	441	526	522	262	324	329
426	Kif17,Sh2d5	ENSMUSG00000028758+ENSMUSG00000045349	E032	137.332	0.00144136	27.7207	1.40156e-07	0.000100127	17.1372	21.0922	-0.299579	chr4	138287929	138288485	557	+	188	184	181	89	86	117
427	Add1,mmu-mir-7036b	ENSMUSG00000029106+ENSMUSG00000099082	E043	398.206	0.000451219	27.5014	1.56978e-07	0.000111883	29.7076	33.3415	-0.166488	chr5	34629139	34629172	34	+	455	537	516	291	317	324
428	Ier3ip1,Hdhd2	ENSMUSG00000090000+ENSMUSG00000025421	E010	1996.58	0.00332584	27.4919	1.57752e-07	0.000112172	64.783	57.1815	0.180067	chr18	76940690	76941605	916	+	2099	2302	1951	1864	1790	2071
429	Gm20425,Srprb,Trf	ENSMUSG00000090639+ENSMUSG00000032553+ENSMUSG00000032554	E030	279.678	0.00357647	27.4542	1.60862e-07	0.000114118	22.7936	26.5582	-0.220526	chr9	103219802	103219840	39	-	436	506	470	119	136	83
430	Nfasc	ENSMUSG00000026442	E048	116.75	0.00467328	27.4492	1.61278e-07	0.000114147	20.134	15.8659	0.343706	chr1	132741671	132741757	87	-	120	165	115	86	112	115
431	Sumf2	ENSMUSG00000025538	E016	210.642	0.00112168	27.398	1.65601e-07	0.000116935	21.6891	25.3027	-0.222326	chr5	129863433	129864050	618	+	277	246	274	166	158	163
432	Doc2g,Nudt8	ENSMUSG00000024871+ENSMUSG00000024869	E031	127.251	0.00139903	27.3558	1.69253e-07	0.000118963	15.98	14.8941	0.10153	chr19	4006358	4006439	82	+	41	37	27	66	272	313
433	Tsc22d4	ENSMUSG00000029723	E009	1400.29	0.000725092	27.3576	1.69103e-07	0.000118963	50.6733	54.3168	-0.100172	chr5	137758185	137758559	375	+	1877	2138	1868	936	836	983
434	Myo18a	ENSMUSG00000000631	E079	16.6387	0.0094074	27.2146	1.82077e-07	0.000127683	4.47773	8.59959	-0.9415	chr11	77854678	77854722	45	+	26	32	27	2	11	7
435	Dnm2	ENSMUSG00000033335	E031	43.3154	0.0117638	27.2023	1.83236e-07	0.000128201	13.3639	8.51617	0.65007	chr9	21491246	21491426	181	+	27	24	40	57	42	67
436	March8	ENSMUSG00000025702	E026	143.175	0.00105637	27.137	1.89538e-07	0.000132306	16.9653	20.4844	-0.27194	chr6	116401858	116402182	325	+	218	233	219	71	63	88
437	Rffl	ENSMUSG00000020696	E003	161.56	0.00198019	27.1043	1.92769e-07	0.000134033	18.8519	21.9983	-0.222681	chr11	82805607	82806189	583	-	209	271	208	93	105	115
438	Gm20425,Srprb,Trf	ENSMUSG00000090639+ENSMUSG00000032553+ENSMUSG00000032554	E010	73.0674	0.0119106	27.1031	1.9289e-07	0.000134033	17.9322	11.2776	0.669099	chr9	103197621	103198788	1168	-	63	72	103	72	59	74
439	Dnm3	ENSMUSG00000040265	E007	140.115	0.00401292	27.0906	1.94142e-07	0.000134597	17.0222	21.5852	-0.342628	chr1	161992092	161996014	3923	-	182	179	210	95	72	126
440	Gabbr1	ENSMUSG00000024462	E015	1309.41	0.000207138	27.046	1.98672e-07	0.000137425	50.6217	53.3153	-0.0747924	chr17	37050674	37050998	325	+	1458	1695	1651	976	1038	1197
441	Mul1	ENSMUSG00000041241	E004	59.9644	0.00218412	26.9812	2.05448e-07	0.00014179	10.7921	14.6482	-0.440753	chr4	138436180	138436399	220	+	79	97	80	39	33	43
442	Etl4	ENSMUSG00000036617	E052	266.199	0.000951176	26.9185	2.12218e-07	0.000146132	28.1078	24.2946	0.210334	chr2	20808191	20808709	519	+	215	221	249	264	334	309
443	Lap3	ENSMUSG00000039682	E007	14.3853	0.00936263	26.8751	2.17032e-07	0.000149111	2.92851	7.26273	-1.31034	chr5	45498230	45498433	204	+	23	32	31	3	2	1
444	Gabbr1	ENSMUSG00000024462	E014	284.325	0.000827958	26.843	2.20677e-07	0.000151274	25.1225	28.8207	-0.198127	chr17	37050631	37050673	43	+	339	401	375	183	230	220
445	Fgfr3	ENSMUSG00000054252	E025	166.015	0.0141642	26.815	2.23892e-07	0.000153134	25.4027	17.4372	0.542814	chr5	33731432	33732116	685	+	163	127	180	186	130	210
447	Gm20425,Srprb,Trf	ENSMUSG00000090639+ENSMUSG00000032553+ENSMUSG00000032554	E054	22.6608	0.00515532	26.6732	2.40945e-07	0.000164062	10.5297	6.01846	0.807004	chr9	103230274	103230307	34	-	20	25	22	24	25	20
448	Arpp21	ENSMUSG00000032503	E025	1672.26	0.000470844	26.6181	2.47912e-07	0.000168429	58.4174	55.9444	0.0624067	chr9	112176095	112176235	141	-	1565	1835	1750	1316	1746	1937
449	Igsf1	ENSMUSG00000031111	E004	357.291	0.00117438	26.5602	2.55452e-07	0.000172783	24.6342	28.8339	-0.2271	chrX	49784022	49784309	288	-	548	615	746	100	59	197
450	Igsf1	ENSMUSG00000031111	E017	72.084	0.00671797	26.5616	2.55265e-07	0.000172783	16.6763	11.7379	0.506625	chrX	49791815	49792099	285	-	97	96	98	31	31	96
451	Gm22413,Gria3	ENSMUSG00000093206+ENSMUSG00000001986	E022	86.3981	0.00223176	26.5465	2.57269e-07	0.000173626	17.3294	13.3605	0.375248	chrX	41610291	41613099	2809	+	53	83	74	91	118	97
452	Npdc1,Entpd2	ENSMUSG00000015094+ENSMUSG00000015085	E003	80.8051	0.0235834	26.5183	2.61054e-07	0.000175792	10.8445	18.0004	-0.731056	chr2	25397396	25397513	118	+	137	115	134	36	24	58
453	Gm20547,C2,Cfb	ENSMUSG00000092511+ENSMUSG00000024371+ENSMUSG00000090231	E036	30.3599	0.00568792	26.4942	2.64328e-07	0.000177604	6.91061	10.8719	-0.653715	chr17	34862606	34863022	417	-	46	42	57	14	7	24
454	Hsd11b1	ENSMUSG00000016194	E019	35.8027	0.0109766	26.4057	2.7672e-07	0.000185522	12.5573	7.82031	0.683232	chr1	193263948	193264075	128	-	31	32	28	27	60	36
455	Sod2	ENSMUSG00000006818	E005	11547.8	0.000658372	26.3972	2.7795e-07	0.000185783	101.281	104.198	-0.0409634	chr17	13015026	13018119	3094	+	12259	14761	13564	9245	9981	10617
456	Shisa3	ENSMUSG00000050010	E003	464.231	0.0895558	26.3945	2.78328e-07	0.000185783	38.5589	20.4146	0.91746	chr5	67611036	67613992	2957	+	122	139	119	219	1030	1132
457	Ppp2r3a	ENSMUSG00000043154	E020	14.2613	0.00949008	26.3821	2.8012e-07	0.000186572	3.57269	7.72364	-1.11227	chr9	101198631	101198851	221	-	28	26	25	4	2	5
458	Bcan	ENSMUSG00000004892	E003	1512.88	0.00040703	26.3314	2.87576e-07	0.00019112	51.8376	54.9279	-0.0835399	chr3	87988693	87988837	145	-	2278	2263	2194	866	806	957
459	Il1rap	ENSMUSG00000022514	E026	100.287	0.0017518	26.2868	2.94291e-07	0.000195158	18.2587	14.9197	0.291366	chr16	26727647	26727932	286	+	101	96	90	108	113	91
460	Ncam1	ENSMUSG00000039542	E022	1258.7	0.0014078	26.2324	3.02694e-07	0.000200295	49.488	52.6712	-0.089934	chr9	49546158	49546308	151	-	1382	1759	1680	799	857	1291
461	Sod2	ENSMUSG00000006818	E004	1807.52	0.000204354	26.2259	3.03724e-07	0.000200541	59.3409	58.2514	0.0267333	chr17	13013433	13013612	180	+	1741	2146	1979	1621	1635	1847
462	Tprkb	ENSMUSG00000054226	E011	77.4912	0.00751764	26.212	3.05923e-07	0.000201557	11.5865	16.4306	-0.503943	chr6	85915226	85915367	142	+	93	151	125	33	48	36
463	RP23-344G11.3	ENSMUSG00000098900	E003	15.9901	0.0153879	26.173	3.12156e-07	0.00020522	6.21025	1.98557	1.6451	chr7	7268040	7268163	124	-	0	1	1	36	48	1
464	Utrn	ENSMUSG00000019820	E074	14.7184	0.0102279	26.1	3.24178e-07	0.000212666	8.11971	4.13342	0.974091	chr10	12861568	12861735	168	-	5	9	5	15	25	28
465	Dock9	ENSMUSG00000025558	E055	27.5361	0.00482449	26.0662	3.29908e-07	0.00021596	6.55468	10.4958	-0.679219	chr14	121698194	121698417	224	-	35	48	47	15	13	14
466	Epb4.1l2	ENSMUSG00000019978	E017	426.452	0.0029532	26.0111	3.39459e-07	0.000221737	35.4867	29.9742	0.243558	chr10	25504137	25504259	123	+	445	528	506	346	426	341
467	Pigh	ENSMUSG00000021120	E001	994.142	0.00359748	25.9488	3.50601e-07	0.000228525	44.9001	48.4873	-0.110887	chr12	79080673	79082496	1824	-	1152	1152	1268	783	805	901
468	Ahcyl1	ENSMUSG00000027893	E017	215.104	0.000862965	25.9298	3.54067e-07	0.000230292	25.7413	21.9707	0.228502	chr3	107669182	107669509	328	-	194	204	193	210	226	266
469	Bcas1	ENSMUSG00000013523	E012	730.673	0.000624489	25.8883	3.61764e-07	0.000234798	39.1755	36.4688	0.103288	chr2	170366364	170366528	165	-	1265	1259	1189	232	287	352
470	Eif4g3	ENSMUSG00000028760	E016	46.5541	0.00533904	25.8162	3.75528e-07	0.000243214	9.06977	13.2409	-0.54586	chr4	138087533	138087565	33	+	60	67	84	19	24	37
471	Wtap	ENSMUSG00000060475	E006	149.713	0.00287106	25.7578	3.87064e-07	0.000250154	21.3952	18.1545	0.236961	chr17	12974997	12975108	112	-	99	139	102	179	169	204
472	Ptprz1	ENSMUSG00000068748	E039	98.6055	0.00834063	25.7349	3.91685e-07	0.000252605	17.573	15.2012	0.209172	chr6	23049674	23050396	723	+	101	77	85	103	104	119
473	Phldb1	ENSMUSG00000048537	E017	38.6147	0.00393493	25.6934	4.00198e-07	0.000257551	12.4881	8.60503	0.537298	chr9	44698827	44698871	45	-	31	41	39	44	36	41
474	Dlx1os	ENSMUSG00000084946	E002	26.4082	0.0209836	25.6273	4.14148e-07	0.000265968	6.46557	10.5835	-0.710974	chr2	71518278	71518423	146	-	49	37	31	12	15	19
475	Sytl2	ENSMUSG00000030616	E013	27.6757	0.00589075	25.5669	4.27303e-07	0.000273839	6.51115	10.4567	-0.683439	chr7	90379502	90379573	72	+	51	39	40	13	16	12
476	Bcas1	ENSMUSG00000013523	E022	16.9122	0.00711387	25.5461	4.31934e-07	0.000276227	9.03561	5.16625	0.806503	chr2	170406510	170406848	339	-	22	21	21	15	11	13
477	Tiam1	ENSMUSG00000002489	E007	140.463	0.00150774	25.4015	4.65566e-07	0.000297112	21.4222	17.5902	0.284338	chr16	89791685	89793001	1317	-	123	127	120	128	139	210
478	Ctso	ENSMUSG00000028015	E007	13.3937	0.00883977	25.3889	4.68612e-07	0.000298432	8.32153	4.44344	0.905171	chr3	81942333	81943001	669	+	11	11	12	14	16	16
480	Ndufv3	ENSMUSG00000024038	E009	430.671	0.00101116	25.3188	4.85947e-07	0.000308185	30.8953	34.6258	-0.164462	chr17	31527840	31528401	562	+	505	500	519	372	348	373
481	Apex2	ENSMUSG00000025269	E005	126.209	0.00178736	25.2972	4.91427e-07	0.000310955	16.6506	20.0952	-0.271284	chrX	150568862	150571506	2645	-	144	206	164	73	88	107
482	Gm973	ENSMUSG00000047361	E016	8.8458	0.0179539	25.2896	4.93373e-07	0.000310955	2.84145	6.83127	-1.26553	chr1	59558227	59558304	78	+	10	22	16	1	2	6
484	Gm20425,Srprb,Trf	ENSMUSG00000090639+ENSMUSG00000032553+ENSMUSG00000032554	E025	303.161	0.000791714	25.284	4.94792e-07	0.000311206	24.9578	27.1321	-0.120509	chr9	103215193	103215257	65	-	476	491	511	137	152	123
485	S100b	ENSMUSG00000033208	E001	319.312	0.000631818	25.2557	5.02098e-07	0.000315151	28.854	25.4126	0.183224	chr10	76253853	76253958	106	+	445	583	490	167	132	179
486	Hmgn2	ENSMUSG00000003038	E024	47.4522	0.00277351	25.235	5.07519e-07	0.000317899	12.6793	10.4059	0.28507	chr4	133967164	133967243	80	-	58	59	47	39	43	42
487	Vps51,NA,Tm7sf2,Zfpl1	ENSMUSG00000024797+ENSMUSG00000100621+ENSMUSG00000024799+ENSMUSG00000024792	E008	387.55	0.00073716	25.1972	5.17581e-07	0.000323538	29.3529	33.0938	-0.17306	chr19	6063822	6063990	169	-	444	487	501	284	306	350
488	P2ry12	ENSMUSG00000036353	E009	12.239	0.0143712	25.1272	5.36698e-07	0.000334802	7.4728	3.56408	1.06812	chr3	59220260	59220283	24	-	3	5	6	12	24	22
489	Plekha1	ENSMUSG00000040268	E031	244.491	0.00908684	25.0682	5.53365e-07	0.000344495	28.8813	21.9077	0.3987	chr7	130908901	130909587	687	+	230	179	233	212	317	293
490	Hmgn2	ENSMUSG00000003038	E021	49.0639	0.00280345	25.035	5.62977e-07	0.000349765	12.8718	10.6234	0.27697	chr4	133966957	133967001	45	-	62	62	47	38	38	52
491	Gm20425,Srprb,Trf	ENSMUSG00000090639+ENSMUSG00000032553+ENSMUSG00000032554	E040	422.071	0.00229334	24.9863	5.77378e-07	0.000357983	28.7452	31.6718	-0.139881	chr9	103222935	103223084	150	-	630	743	707	183	224	151
492	Rdx	ENSMUSG00000032050	E016	3601.62	0.000558474	24.9727	5.81467e-07	0.000359786	72.4035	75.1968	-0.0546108	chr9	52086315	52088737	2423	+	4537	4429	4846	2445	2712	3108
493	Doc2g,Nudt8	ENSMUSG00000024871+ENSMUSG00000024869	E032	155.944	0.00587773	24.9223	5.96889e-07	0.000368581	17.6632	15.7035	0.169662	chr19	4006552	4006648	97	+	41	39	37	67	340	405
495	Plekhb1	ENSMUSG00000030701	E022	95.5863	0.00403499	24.8818	6.09549e-07	0.000374881	18.5255	14.1484	0.388877	chr7	100658303	100658364	62	-	80	115	108	98	105	70
496	Lims2	ENSMUSG00000024395	E006	87.5491	0.0133333	24.7837	6.41384e-07	0.000393667	18.3421	12.3373	0.572134	chr18	31955258	31955408	151	+	90	130	168	43	43	74
497	Chadl	ENSMUSG00000063765	E009	187.892	0.00152199	24.7701	6.45918e-07	0.000395653	20.4046	23.5624	-0.207589	chr15	81694208	81695243	1036	-	276	241	263	116	117	143
498	Akt2	ENSMUSG00000004056	E006	63.0033	0.00254717	24.765	6.47625e-07	0.000395904	14.6276	10.8705	0.428269	chr7	27596830	27597255	426	+	38	33	47	84	86	82
499	Dnaic1	ENSMUSG00000061322	E016	10.577	0.0113357	24.6965	6.71066e-07	0.000409413	7.44406	3.7739	0.980034	chr4	41630597	41630676	80	+	5	9	8	12	14	15
500	Gm16163,Trim67,Gnpat	ENSMUSG00000090118+ENSMUSG00000036913+ENSMUSG00000031985	E014	563.189	0.00289063	24.6149	7.00093e-07	0.00042627	39.5909	33.9412	0.222131	chr8	124831838	124833821	1984	+	481	477	522	551	568	787
501	Chn2	ENSMUSG00000004633	E005	35.9206	0.00395377	24.5912	7.08743e-07	0.000430677	11.9041	8.19773	0.538166	chr6	54040086	54040155	70	+	26	31	30	40	45	42
502	Dnm2	ENSMUSG00000033335	E022	112.204	0.00223949	24.5518	7.23401e-07	0.000438104	19.4214	15.6666	0.309953	chr9	21478899	21479037	139	+	122	94	98	106	117	136
503	Ier3ip1,Hdhd2	ENSMUSG00000090000+ENSMUSG00000025421	E007	593.723	0.000903188	24.5506	7.23837e-07	0.000438104	40.1037	35.5717	0.173005	chr18	76939568	76939669	102	+	602	717	643	506	535	605
504	Ttyh1	ENSMUSG00000030428	E041	147.877	0.0108244	24.4324	7.69647e-07	0.000464908	23.2824	17.1204	0.443522	chr7	4133218	4133296	79	+	157	123	168	151	146	142
505	Hmgn2	ENSMUSG00000003038	E011	52.8813	0.00725858	24.4136	7.7717e-07	0.000468524	7.84648	13.7059	-0.804684	chr4	133965501	133965573	73	-	92	89	106	14	12	21
506	Epb4.1l2	ENSMUSG00000019978	E012	570.09	0.000456978	24.3461	8.04905e-07	0.000484288	34.4959	37.7237	-0.129048	chr10	25484208	25484380	173	+	768	904	817	306	348	394
507	Wtap	ENSMUSG00000060475	E010	108.933	0.00251734	24.3204	8.15716e-07	0.000489826	18.4241	15.4066	0.258045	chr17	12980855	12980949	95	-	75	92	75	136	138	129
508	Shisa3	ENSMUSG00000050010	E002	46.4568	0.0331747	24.3137	8.18568e-07	0.000490573	13.0222	7.19197	0.85652	chr5	67607969	67608684	716	+	20	16	9	28	107	94
509	Gm20425,Srprb,Trf	ENSMUSG00000090639+ENSMUSG00000032553+ENSMUSG00000032554	E022	450.702	0.00475954	24.2976	8.25437e-07	0.00049372	28.7339	32.8857	-0.194705	chr9	103210636	103210678	43	-	750	803	705	207	202	146
510	Eps15	ENSMUSG00000028552	E008	103.508	0.0117977	24.0423	9.42444e-07	0.000561368	13.4641	19.3219	-0.521117	chr4	109305677	109305724	48	+	135	197	139	63	47	64
511	Ptprz1	ENSMUSG00000068748	E043	934.72	0.014123	24.0458	9.40722e-07	0.000561368	48.1594	42.7667	0.171331	chr6	23052618	23052916	299	+	936	727	834	1096	838	1146
514	Maf	ENSMUSG00000055435	E001	576.095	0.00195092	23.8947	1.01751e-06	0.000602698	35.2504	39.3149	-0.157437	chr8	115682942	115684761	1820	-	533	614	566	572	580	605
515	Hist2h3c1,Hist2h2aa2,Gm20634	ENSMUSG00000093769+ENSMUSG00000064220+ENSMUSG00000070392	E004	341.878	0.00147861	23.8424	1.04553e-06	0.000618093	27.9518	30.4282	-0.122467	chr3	96246685	96248504	1820	+	406	512	460	236	244	247
516	Emc1,Ubr4	ENSMUSG00000078517+ENSMUSG00000066036	E010	210.398	0.000836972	23.8304	1.05206e-06	0.000620748	21.7713	25.2389	-0.213222	chr4	139359247	139359366	120	+	252	274	285	137	167	177
517	Kmt2a	ENSMUSG00000002028	E038	105.783	0.00152233	23.7935	1.07245e-06	0.00063067	18.8176	15.1638	0.311451	chr9	44845389	44845623	235	-	84	89	96	94	118	156
518	Klhl7	ENSMUSG00000028986	E009	279.172	0.0017465	23.7925	1.07301e-06	0.00063067	28.8988	24.8777	0.216161	chr5	24135140	24136003	864	+	270	250	232	253	322	349
519	Ptprz1	ENSMUSG00000068748	E017	474.716	0.00105231	23.7838	1.07784e-06	0.000632293	33.535	35.1704	-0.0686941	chr6	22994518	22994564	47	+	496	573	522	345	376	592
520	Igsf1	ENSMUSG00000031111	E023	39.185	0.00383977	23.7449	1.09984e-06	0.000643962	12.5773	8.61853	0.545313	chrX	49795279	49795364	86	-	43	55	58	26	9	53
521	Mbp	ENSMUSG00000041607	E028	97231.1	0.00704866	23.7097	1.12014e-06	0.000654591	134.491	139.892	-0.0568008	chr18	82584288	82585626	1339	+	192910	212121	186812	11167	11135	6518
522	Map3k7	ENSMUSG00000028284	E026	37.8827	0.0150179	23.6981	1.12693e-06	0.000656042	7.55933	12.2484	-0.696266	chr4	31994874	31994954	81	+	62	57	61	23	13	19
523	Nipal3	ENSMUSG00000028803	E008	6.48279	0.0236191	23.7005	1.12554e-06	0.000656042	1.74627	5.73919	-1.71657	chr4	135453466	135453547	82	-	15	11	12	0	2	1
524	Add1,mmu-mir-7036b	ENSMUSG00000029106+ENSMUSG00000099082	E044	43.7647	0.00672556	23.6794	1.13797e-06	0.000661207	8.65789	12.8646	-0.57132	chr5	34630235	34630284	50	+	62	84	55	23	21	28
525	Plp1	ENSMUSG00000031425	E011	23.2843	0.0421001	23.6407	1.16103e-06	0.000673326	11.0279	4.71782	1.22497	chrX	136834229	136834685	457	+	46	25	48	6	11	9
526	Gm26843	ENSMUSG00000097520	E003	30.9765	0.00664191	23.6338	1.16526e-06	0.000674493	10.9977	7.87378	0.48207	chr8	93809685	93810292	608	-	34	35	38	31	20	30
528	Med22	ENSMUSG00000015776	E003	792.484	0.00213229	23.6041	1.18334e-06	0.000682372	44.7052	40.016	0.159865	chr2	26905994	26908092	2099	-	605	729	694	810	858	1061
529	Ier3ip1,Hdhd2	ENSMUSG00000090000+ENSMUSG00000025421	E024	497.43	0.000570183	23.5957	1.18855e-06	0.00068408	33.2669	35.8563	-0.108139	chr18	76954978	76955055	78	+	577	723	699	329	341	399
530	Snap23	ENSMUSG00000027287	E019	23.6446	0.00579395	23.5894	1.19243e-06	0.000685022	10.13	6.38299	0.666336	chr2	120590822	120590914	93	+	17	24	17	28	27	28
531	Igsf1	ENSMUSG00000031111	E018	70.7806	0.0128973	23.5718	1.2034e-06	0.000688732	16.7283	11.455	0.54631	chrX	49792966	49793903	938	-	103	83	90	57	25	76
532	Sbf1	ENSMUSG00000036529	E026	94.1672	0.00344209	23.5741	1.20193e-06	0.000688732	13.7836	17.847	-0.372732	chr15	89295952	89296029	78	-	131	130	136	51	77	55
533	Igsf1	ENSMUSG00000031111	E019	98.5605	0.00709512	23.5466	1.21922e-06	0.000696477	18.6993	13.9609	0.421591	chrX	49793904	49794191	288	-	114	160	142	48	45	107
534	Eps15	ENSMUSG00000028552	E017	144.81	0.007311	23.5313	1.229e-06	0.000700753	16.749	22.1552	-0.40357	chr4	109321128	109321217	90	+	150	240	239	74	105	94
535	Gnao1	ENSMUSG00000031748	E017	552.189	0.00170509	23.4249	1.29887e-06	0.000739208	34.2865	38.7304	-0.175826	chr8	93953975	93954128	154	+	581	721	762	383	425	521
536	Gm7666,Fyb	ENSMUSG00000067547+ENSMUSG00000022148	E002	78.2078	0.0031791	23.4201	1.30208e-06	0.000739655	16.1052	12.7903	0.332474	chr15	6579892	6581046	1155	+	64	59	50	91	85	116
537	Ptprd	ENSMUSG00000028399	E059	5.37065	0.0433564	23.2873	1.39516e-06	0.000791056	1.0361	5.26591	-2.34552	chr4	76344166	76344243	78	-	7	17	10	0	1	0
538	Rassf2	ENSMUSG00000027339	E001	182.447	0.00202517	23.2613	1.4142e-06	0.000800367	20.1378	24.0313	-0.255005	chr2	131989415	131992851	3437	-	209	266	224	104	134	190
539	Srebf1,mmu-mir-6922	ENSMUSG00000020538+ENSMUSG00000099259	E045	32.7148	0.00509308	23.1613	1.48963e-06	0.000841496	11.4093	7.66197	0.574429	chr11	60220453	60220604	152	-	20	19	33	37	37	49
540	Tprkb	ENSMUSG00000054226	E005	28.892	0.0209527	23.1076	1.53186e-06	0.000863749	5.89262	10.7059	-0.861423	chr6	85913396	85913480	85	+	41	75	38	8	9	13
541	Ablim1	ENSMUSG00000025085	E002	91.4543	0.0057255	23.092	1.54435e-06	0.000869188	13.5769	18.0499	-0.410837	chr19	57032890	57033266	377	-	120	126	112	75	61	65
542	Jam2	ENSMUSG00000053062	E015	3337.34	0.00194938	23.0491	1.57915e-06	0.000887138	69.7966	74.2936	-0.0900821	chr16	84822887	84825928	3042	+	3809	4725	4351	2074	2585	3015
543	Prr14l,NA,Pisd,Gm20671	ENSMUSG00000054280+ENSMUSG00000105647+ENSMUSG00000023452+ENSMUSG00000093574	E045	2740.95	0.0016978	23.0451	1.58247e-06	0.000887366	65.7644	70.0854	-0.0918079	chr5	32789820	32793123	3304	-	3027	3365	2956	2243	2457	2619
544	Eps15	ENSMUSG00000028552	E022	684.344	0.000462596	23.0223	1.60129e-06	0.000896275	41.866	38.4635	0.122286	chr4	109343059	109343252	194	+	663	739	715	574	714	738
545	Cdc42bpa	ENSMUSG00000026490	E065	39.8452	0.0729405	22.9956	1.62374e-06	0.000907175	5.91905	13.6754	-1.20815	chr1	180155795	180155980	186	+	59	64	94	6	22	7
546	Pds5a	ENSMUSG00000029202	E035	70.6914	0.00210081	22.9683	1.64697e-06	0.000918472	15.6177	12.058	0.373198	chr5	65642081	65644019	1939	-	59	57	47	72	92	94
547	Arpc1b	ENSMUSG00000029622	E032	467.717	0.00392379	22.9025	1.70434e-06	0.000948728	36.9126	31.3702	0.234719	chr5	145128089	145129699	1611	+	464	594	508	386	462	429
548	Map4k4	ENSMUSG00000026074	E044	35.4899	0.00588104	22.8637	1.73908e-06	0.000966305	11.9618	8.1028	0.56194	chr1	40007540	40008330	791	+	32	25	29	34	35	58
549	Gpm6b	ENSMUSG00000031342	E005	742.622	0.00207035	22.8512	1.75037e-06	0.000970812	44.0392	39.163	0.169297	chrX	166353565	166353684	120	+	658	967	865	594	743	699
550	Ano1	ENSMUSG00000031075	E017	14.0872	0.011026	22.8301	1.76977e-06	0.000979786	7.225	3.45376	1.06483	chr7	144620766	144621667	902	-	0	5	5	24	25	22
551	Tns3	ENSMUSG00000020422	E014	136.822	0.0124426	22.8079	1.79024e-06	0.000989327	15.2541	20.469	-0.424242	chr11	8478225	8478305	81	-	187	253	251	40	43	92
552	Map4	ENSMUSG00000032479	E014	1679.55	0.00279297	22.8019	1.79588e-06	0.000990646	53.9576	60.2026	-0.158001	chr9	110034373	110035506	1134	+	1848	2169	2190	1128	1325	1653
553	Cbx6,Npcd,Nptxr	ENSMUSG00000089715+ENSMUSG00000089837+ENSMUSG00000022421	E002	50189.2	0.000182862	22.7612	1.83433e-06	0.00101003	139.806	141.701	-0.019429	chr15	79786353	79789261	2909	-	53550	62676	57066	42526	42340	47337
554	Wtap	ENSMUSG00000060475	E008	247.989	0.00080478	22.6696	1.9239e-06	0.00105744	26.3102	24.2903	0.115247	chr17	12975296	12975474	179	-	196	219	212	255	276	328
555	Csf1r	ENSMUSG00000024621	E024	931.332	0.00342554	22.6275	1.96654e-06	0.00107893	42.5349	48.7351	-0.196316	chr18	61131135	61132149	1015	+	964	1042	1008	935	889	776
556	Wtap	ENSMUSG00000060475	E005	828.444	0.00051932	22.6238	1.97027e-06	0.00107904	43.6286	42.9046	0.0241436	chr17	12973552	12974996	1445	-	737	800	724	798	905	1015
557	Arpp21	ENSMUSG00000032503	E081	746.557	0.00124064	22.6065	1.98814e-06	0.00108687	43.2509	39.9507	0.11451	chr9	112235650	112235938	289	-	677	812	719	680	817	799
558	Phldb1	ENSMUSG00000048537	E022	73.5884	0.0177079	22.5717	2.02443e-06	0.00110474	10.0258	15.8931	-0.664683	chr9	44701503	44701670	168	-	126	100	159	16	27	35
559	Ncam1	ENSMUSG00000039542	E024	1291.37	0.00097476	22.5615	2.03521e-06	0.00110864	50.541	52.7917	-0.0628558	chr9	49557096	49557238	143	-	1408	1736	1703	855	898	1354
560	Col22a1	ENSMUSG00000079022	E001	183.48	0.00145768	22.52	2.07962e-06	0.00113081	20.6055	23.5892	-0.195097	chr15	71795795	71799520	3726	-	206	232	235	154	144	148
561	Rnasek,Gm21988,0610010K14Rik	ENSMUSG00000093989+ENSMUSG00000040904+ENSMUSG00000020831	E039	874.55	0.000404464	22.4882	2.11438e-06	0.00114766	45.8811	42.8596	0.0982801	chr11	70239781	70239803	23	-	818	878	877	858	880	955
562	Add1,mmu-mir-7036b	ENSMUSG00000029106+ENSMUSG00000099082	E030	492.572	0.00046003	22.4807	2.1227e-06	0.00114809	36.4025	33.3147	0.127881	chr5	34616815	34616907	93	+	467	533	505	436	500	538
563	Gm20425,Srprb,Trf	ENSMUSG00000090639+ENSMUSG00000032553+ENSMUSG00000032554	E021	585.85	0.0036631	22.4827	2.12046e-06	0.00114809	33.1988	36.6219	-0.141576	chr9	103210568	103210635	68	-	919	1024	946	286	277	202
564	Tns3	ENSMUSG00000020422	E033	46.3402	0.0032378	22.4596	2.14613e-06	0.00115871	8.90511	12.1221	-0.44494	chr11	8579083	8579121	39	-	67	80	87	17	14	27
565	Morf4l1	ENSMUSG00000062270	E007	693.154	0.000376253	22.4481	2.15903e-06	0.00116361	39.0221	41.7131	-0.0962078	chr9	90094355	90094527	173	-	691	883	810	556	596	694
566	Il1rap	ENSMUSG00000022514	E018	69.8585	0.00208703	22.3867	2.22917e-06	0.0011993	15.5085	12.4077	0.321818	chr16	26722356	26722433	78	+	62	68	67	63	85	75
567	Tmem189,Gm20431,Ube2v1	ENSMUSG00000090213+ENSMUSG00000089739+ENSMUSG00000078923	E024	1088.76	0.000400176	22.381	2.23575e-06	0.00120072	47.3282	49.5621	-0.0665373	chr2	167644764	167644976	213	-	1137	1361	1296	945	925	961
568	Synrg	ENSMUSG00000034940	E011	27.7846	0.00913034	22.3596	2.2608e-06	0.00121204	6.58827	10.5426	-0.678261	chr11	83985249	83985551	303	+	36	48	49	12	7	23
569	Kirrel	ENSMUSG00000041734	E014	21.1582	0.00710477	22.2679	2.37138e-06	0.00126909	9.02475	5.5158	0.710316	chr3	87092105	87092262	158	-	6	10	14	25	31	39
570	Trpm3	ENSMUSG00000052387	E001	6.24507	0.0263366	22.2502	2.39333e-06	0.00127859	2.10034	5.92017	-1.49502	chr19	22139119	22139301	183	+	6	15	14	2	2	1
571	Gm15725,Lrrc58	ENSMUSG00000083405+ENSMUSG00000034158	E005	3303.96	0.000556477	22.2183	2.43344e-06	0.00129775	72.9665	71.5448	0.0283878	chr16	37882542	37883631	1090	+	3161	3895	3668	2792	3059	3506
572	St8sia4	ENSMUSG00000040710	E001	1900.5	0.000418521	22.18	2.48251e-06	0.00132161	59.2759	60.5419	-0.0304886	chr1	95587682	95591964	4283	-	1930	2318	1995	1557	1573	2207
573	Gyk	ENSMUSG00000025059	E025	11.0479	0.176934	22.1144	2.56876e-06	0.00136514	1.02397	7.67922	-2.90678	chrX	85749612	85749695	84	-	6	31	35	0	0	1
574	Pde4b	ENSMUSG00000028525	E009	105.581	0.00316829	22.1097	2.57508e-06	0.00136612	14.9431	18.8616	-0.335975	chr4	102255230	102255456	227	+	120	156	156	52	71	101
575	Gm20441,Gstt3,Ddt	ENSMUSG00000092360+ENSMUSG00000001665+ENSMUSG00000001666	E002	561.194	0.00187696	22.1019	2.58554e-06	0.00136929	34.9188	38.795	-0.151869	chr10	75771233	75771450	218	-	519	576	563	582	504	637
576	Tmem125	ENSMUSG00000050854	E007	10.7647	0.0125255	22.0628	2.6388e-06	0.00139507	7.72525	3.87624	0.994924	chr4	118542684	118542760	77	-	9	13	12	17	8	5
577	Ccdc122	ENSMUSG00000034795	E007	15.5645	0.0107543	22.0144	2.70619e-06	0.00142823	8.14691	4.80431	0.761924	chr14	77091668	77092066	399	+	8	15	4	17	26	22
578	NA	ENSMUSG00000102234	E001	266.906	0.00156804	21.9718	2.76687e-06	0.00145773	28.0364	24.8062	0.1766	chr1	182484179	182484290	112	+	290	311	337	218	214	257
579	Bcan	ENSMUSG00000004892	E015	136.632	0.00258752	21.9559	2.78995e-06	0.00146735	21.2832	17.2515	0.302991	chr3	87996246	87996365	120	-	168	149	169	124	109	109
580	Pex5l	ENSMUSG00000027674	E025	3.61168	0.0705517	21.9173	2.84649e-06	0.00149451	0.145184	4.53946	-4.96656	chr3	33082136	33082229	94	-	10	9	4	0	0	0
581	Sema4d	ENSMUSG00000021451	E021	157.646	0.000995788	21.9073	2.86144e-06	0.00149721	18.1035	20.3337	-0.167604	chr13	51725314	51725340	27	-	232	303	238	60	71	86
582	Eif3e	ENSMUSG00000022336	E012	414.849	0.00199253	21.9079	2.86049e-06	0.00149721	29.9546	34.5295	-0.205053	chr15	43278308	43278422	115	-	480	579	480	263	331	417
583	Tmcc1	ENSMUSG00000030126	E026	479.457	0.000869698	21.8887	2.88935e-06	0.00150922	33.0796	35.6015	-0.105995	chr6	116133904	116134320	417	-	544	658	555	338	385	459
584	Igsf1	ENSMUSG00000031111	E022	22.2468	0.0100752	21.8713	2.91564e-06	0.00151965	10.2254	6.21876	0.71746	chrX	49795123	49795149	27	-	18	31	32	11	11	36
585	Limch1	ENSMUSG00000037736	E029	86.8439	0.00179453	21.8689	2.91927e-06	0.00151965	13.5379	17.104	-0.337329	chr5	66993143	66993178	36	+	121	119	113	52	57	73
586	Mbp	ENSMUSG00000041607	E020	15.3432	0.131121	21.8475	2.95198e-06	0.00153406	11.5635	3.66577	1.65739	chr18	82564616	82564890	275	+	12	10	36	13	18	4
587	Gm14259	ENSMUSG00000086970	E003	10.8684	0.0640145	21.7786	3.06e-06	0.00158749	7.09663	4.29998	0.722804	chr2	170406606	170407175	570	+	5	11	16	16	9	8
588	Gabbr1	ENSMUSG00000024462	E011	4300.09	0.000525396	21.7733	3.06848e-06	0.00158918	80.1099	76.7702	0.0614346	chr17	37048607	37049467	861	+	4316	5061	4497	3852	3964	4375
589	Syt6	ENSMUSG00000027849	E025	76.0317	0.00192902	21.7663	3.07956e-06	0.00159222	12.7487	16.2306	-0.348362	chr3	103645065	103645569	505	+	82	107	106	45	70	58
590	Emc1,Ubr4	ENSMUSG00000078517+ENSMUSG00000066036	E027	484.904	0.00108117	21.7567	3.09506e-06	0.00159753	32.6173	36.2562	-0.152588	chr4	139371596	139371806	211	+	570	634	607	358	387	411
591	Sike1	ENSMUSG00000027854	E019	3777.17	0.000764245	21.7324	3.13458e-06	0.00161519	73.9311	76.4934	-0.049154	chr3	103002195	103008459	6265	+	4329	4685	4521	2919	3147	3445
592	Doc2g,Nudt8	ENSMUSG00000024871+ENSMUSG00000024869	E001	8.09628	0.0164206	21.7264	3.14442e-06	0.00161753	2.98704	7.76379	-1.37805	chr19	4000580	4000625	46	+	8	9	11	2	10	10
593	Eps8l1	ENSMUSG00000006154	E026	11.0954	0.0205393	21.6173	3.32828e-06	0.00170923	3.90503	7.96453	-1.02826	chr7	4470835	4470890	56	+	8	11	19	12	11	6
594	Psd3	ENSMUSG00000030465	E028	3.968	0.0804122	21.603	3.35322e-06	0.00171914	0.00122048	4.70033	-11.9111	chr8	67910807	67910932	126	-	6	15	5	0	0	0
595	Ier3ip1,Hdhd2	ENSMUSG00000090000+ENSMUSG00000025421	E004	628.117	0.00222897	21.5932	3.37047e-06	0.00172509	41.4987	36.0622	0.202578	chr18	76930126	76930216	91	+	615	804	608	580	560	643
596	Mtif2	ENSMUSG00000020459	E014	168.872	0.000893779	21.5663	3.41812e-06	0.00174654	19.6197	22.8304	-0.218656	chr11	29533290	29533397	108	+	205	223	216	111	129	153
597	Il1rap	ENSMUSG00000022514	E027	105.719	0.0125134	21.4992	3.53977e-06	0.00180568	19.6947	14.398	0.451936	chr16	26727933	26728228	296	+	83	97	87	85	166	115
598	Zfp790	ENSMUSG00000011427	E009	1146.58	0.00105136	21.4483	3.63499e-06	0.00184909	48.5272	50.5472	-0.0588386	chr7	29828121	29830940	2820	+	1190	1361	1293	912	1014	1213
599	Gm23634,Stmn1	ENSMUSG00000092812+ENSMUSG00000028832	E017	8982.7	0.000449394	21.4472	3.63698e-06	0.00184909	94.8711	97.5049	-0.0395065	chr4	134473500	134473664	165	+	10892	11683	10801	6946	6658	7934
600	C630020P19Rik	ENSMUSG00000086171	E006	1771.94	0.000659472	21.4201	3.68886e-06	0.00187234	59.0069	57.7466	0.0311457	chr2	143546405	143547837	1433	-	1558	2110	1838	1594	1758	1881
601	Chn2	ENSMUSG00000004633	E008	61.2825	0.00259592	21.3913	3.74464e-06	0.00189637	14.827	11.3858	0.380986	chr6	54173464	54173502	39	+	54	53	62	57	72	70
602	Kazn	ENSMUSG00000040606	E003	100.464	0.00237838	21.3893	3.74865e-06	0.00189637	14.6738	17.8876	-0.285715	chr4	142108546	142108712	167	-	133	138	158	50	63	81
603	Phf2	ENSMUSG00000038025	E022	41.9966	0.00404937	21.3012	3.9249e-06	0.00198207	12.419	8.92909	0.475964	chr13	48870668	48870885	218	-	30	30	29	50	43	68
604	Ncam1	ENSMUSG00000039542	E023	308.223	0.00197022	21.2982	3.93103e-06	0.00198207	26.4652	29.5296	-0.158065	chr9	49550540	49550569	30	-	334	469	416	208	192	286
605	Prdm10	ENSMUSG00000042496	E019	60.7517	0.00209311	21.2531	4.02469e-06	0.00202594	14.5418	11.2237	0.373661	chr9	31346793	31347140	348	+	45	48	51	64	79	75
606	Nbl1	ENSMUSG00000041120	E007	67.4833	0.00239279	21.1787	4.1838e-06	0.00210256	14.5787	11.2393	0.375312	chr4	139092107	139092283	177	-	30	42	38	82	99	107
607	Scd1	ENSMUSG00000037071	E003	403.448	0.00150101	21.172	4.19852e-06	0.00210649	31.307	28.5033	0.135354	chr19	44401693	44401898	206	-	620	669	663	161	190	220
608	Hp1bp3	ENSMUSG00000028759	E024	242.628	0.0131667	21.0714	4.42474e-06	0.00221271	21.0646	28.5995	-0.441171	chr4	138226053	138228582	2530	+	371	285	385	119	138	202
609	Mobp	ENSMUSG00000032517	E003	3228.91	0.000464603	21.0737	4.4195e-06	0.00221271	55.756	53.3515	0.063599	chr9	120167801	120168010	210	+	6172	7375	6067	453	396	162
610	Kazn	ENSMUSG00000040606	E010	76.8071	0.0056385	21.0463	4.48314e-06	0.00223824	12.2559	16.0031	-0.384882	chr4	142118112	142118232	121	-	126	114	100	44	43	47
611	Ncam1	ENSMUSG00000039542	E008	1767.86	0.00110394	20.9975	4.59892e-06	0.0022923	56.9376	59.2351	-0.0570709	chr9	49520035	49520212	178	-	2134	2336	2128	1175	1296	1787
612	Ugt8a	ENSMUSG00000032854	E001	53.3631	0.0110362	20.9277	4.76938e-06	0.00237063	12.9832	8.17881	0.666687	chr3	125865271	125865505	235	-	97	84	109	16	20	9
613	4931406P16Rik	ENSMUSG00000066571	E017	33.1736	0.00700957	20.9268	4.77161e-06	0.00237063	11.475	7.7482	0.566562	chr7	34256571	34257219	649	-	19	28	28	38	47	37
614	Tns3	ENSMUSG00000020422	E025	66.0809	0.00439319	20.7946	5.11268e-06	0.00253595	10.9467	14.2337	-0.378815	chr11	8538003	8538086	84	-	111	93	120	26	30	32
615	Nhsl1	ENSMUSG00000039835	E018	13.1268	0.0104602	20.7573	5.21336e-06	0.00258169	7.70093	4.22734	0.865281	chr10	18511743	18512510	768	+	9	4	9	17	17	21
616	Sorbs1	ENSMUSG00000025006	E008	410.246	0.0015695	20.7408	5.25844e-06	0.00259979	33.8874	30.1661	0.167822	chr19	40321793	40321960	168	-	319	379	420	417	412	522
617	Asxl2	ENSMUSG00000037486	E004	64.3267	0.00214954	20.7351	5.27406e-06	0.00260329	11.6531	14.9674	-0.361113	chr12	3426912	3427212	301	+	79	87	93	34	44	61
618	Homer1	ENSMUSG00000007617	E023	945.552	0.000686296	20.7257	5.29992e-06	0.00261183	46.7502	45.0382	0.0538235	chr13	93402041	93402270	230	+	856	1252	1124	692	958	895
619	Wnk1	ENSMUSG00000045962	E060	126.501	0.00363365	20.703	5.36332e-06	0.00263881	16.1376	20.2243	-0.32566	chr6	119962397	119962930	534	-	150	180	215	77	67	96
620	Ptprz1	ENSMUSG00000068748	E015	244.74	0.00562427	20.6831	5.41909e-06	0.00266196	25.8799	24.9108	0.0550612	chr6	22986316	22987330	1015	+	218	250	275	197	266	277
621	Kmt2a	ENSMUSG00000002028	E037	55.623	0.00350043	20.6087	5.63408e-06	0.00276312	14.1183	10.5713	0.41742	chr9	44843358	44843422	65	-	34	45	50	57	76	70
622	Cd101	ENSMUSG00000086564	E002	5.03618	0.0838846	20.6003	5.6587e-06	0.00277074	0.158163	4.90788	-4.95561	chr3	100993532	100993894	363	-	14	11	7	0	0	0
623	Aatk	ENSMUSG00000025375	E027	371.946	0.000526765	20.5933	5.67959e-06	0.00277651	32.3306	29.1898	0.147432	chr11	120046586	120046868	283	-	364	408	388	364	334	389
624	Necap2	ENSMUSG00000028923	E018	37.8912	0.0233117	20.56	5.77896e-06	0.00282057	13.0052	7.92496	0.714612	chr4	141072329	141072528	200	-	38	20	34	41	35	58
625	Sema4d	ENSMUSG00000021451	E015	280.085	0.001734	20.5334	5.86005e-06	0.0028484	24.2802	26.4507	-0.123525	chr13	51722318	51722380	63	-	422	532	399	107	133	163
626	Necap2	ENSMUSG00000028923	E014	61.7051	0.0114216	20.5364	5.85092e-06	0.0028484	15.6307	10.91	0.518732	chr4	141071581	141071695	115	-	68	52	56	63	49	83
627	Ncam1	ENSMUSG00000039542	E025	1413.05	0.00118194	20.5321	5.864e-06	0.0028484	52.2974	54.6221	-0.0627475	chr9	49564869	49565041	173	-	1571	1831	1899	931	979	1488
628	Bcl11a	ENSMUSG00000000861	E007	288.959	0.000890951	20.4716	6.05221e-06	0.00293107	28.8771	25.5882	0.174451	chr11	24085651	24090906	5256	+	249	256	246	274	341	367
629	Col16a1	ENSMUSG00000040690	E013	28.0699	0.00512216	20.4712	6.05341e-06	0.00293107	7.15446	10.6278	-0.570928	chr4	130051852	130051934	83	+	37	28	48	20	18	21
630	Gdpd4	ENSMUSG00000035582	E020	8.27131	0.0264797	20.4148	6.23472e-06	0.00301408	4.15534	5.72342	-0.46191	chr7	98048612	98049663	1052	+	7	14	6	2	13	9
631	Rbbp4	ENSMUSG00000057236	E001	438.406	0.00707562	20.3493	6.45181e-06	0.00311409	29.5357	36.2458	-0.295353	chr4	129307100	129309516	2417	-	549	547	625	235	350	395
632	Gtf2h2	ENSMUSG00000021639	E013	147.542	0.00109339	20.3022	6.61248e-06	0.0031866	21.4159	18.3725	0.22114	chr13	100481004	100481091	88	-	120	134	133	152	159	187
633	Pde4b	ENSMUSG00000028525	E008	64.2786	0.00305534	20.2388	6.83528e-06	0.00328877	11.4215	14.956	-0.388977	chr4	102255003	102255229	227	+	89	96	82	45	35	49
634	Plekhh1	ENSMUSG00000060716	E010	34.2522	0.00482961	20.2256	6.88275e-06	0.0033064	6.59822	9.08992	-0.46219	chr12	79064119	79064269	151	+	62	71	64	8	2	11
635	Tsc22d4	ENSMUSG00000029723	E003	196.298	0.00257651	20.2045	6.95903e-06	0.00333779	24.8689	21.0156	0.24288	chr5	137745996	137746414	419	+	230	203	226	169	164	198
636	Rabgap1,Gpr21	ENSMUSG00000035437+ENSMUSG00000053164	E032	807.623	0.00122224	20.1977	6.98357e-06	0.00334429	44.8896	41.0798	0.127949	chr2	37517172	37520603	3432	+	694	855	787	653	940	956
637	Gm11226,Cdk5rap2	ENSMUSG00000080902+ENSMUSG00000039298	E014	2291.04	0.00734013	20.1475	7.16946e-06	0.00342793	58.6096	69.4269	-0.24436	chr4	70248636	70249008	373	-	2347	2827	2581	1857	1957	2395
638	Qk	ENSMUSG00000062078	E008	1638.7	0.00144999	20.06	7.50513e-06	0.00358281	62.1474	50.7059	0.293539	chr17	10273947	10274063	117	-	1250	1465	1454	1675	1694	2306
639	Nkx6-2	ENSMUSG00000041309	E002	46.319	0.0202506	20.0491	7.54807e-06	0.00359768	9.06577	10.6997	-0.239073	chr7	139580865	139581219	355	-	97	84	63	26	9	9
640	Sema4d	ENSMUSG00000021451	E022	209.103	0.000750075	19.9638	7.8923e-06	0.00375589	21.2406	23.0462	-0.117699	chr13	51725341	51725389	49	-	292	387	328	90	103	110
641	Snapin	ENSMUSG00000001018	E002	489.404	0.000581785	19.9252	8.05315e-06	0.00382646	35.9908	33.488	0.103985	chr3	90488034	90488369	336	-	505	537	467	456	452	540
642	Sytl2	ENSMUSG00000030616	E010	18.6417	0.00613114	19.9156	8.09389e-06	0.00383673	5.28787	8.66174	-0.711971	chr7	90375389	90375438	50	+	29	31	29	9	10	8
643	Tssc4	ENSMUSG00000045752	E001	59.8327	0.00558339	19.9141	8.0999e-06	0.00383673	10.635	14.4672	-0.443966	chr7	143069249	143069340	92	+	78	85	105	36	24	44
644	Ttyh1	ENSMUSG00000030428	E049	2211.6	0.000647446	19.8912	8.1975e-06	0.00387093	63.9858	61.3977	0.0595682	chr7	4134240	4134350	111	+	2681	3021	2902	1411	1730	1851
645	Ptprz1	ENSMUSG00000068748	E019	4460.32	0.000823966	19.8926	8.1916e-06	0.00387093	76.5178	81.9781	-0.0994434	chr6	22999398	23000199	802	+	4704	5641	5434	3113	3492	4971
646	Pex5l	ENSMUSG00000027674	E027	5.77272	0.0382731	19.8791	8.24963e-06	0.00388953	1.71925	5.50268	-1.67836	chr3	33082816	33083029	214	-	11	16	7	1	0	2
647	Txndc11	ENSMUSG00000022498	E020	18.753	0.00778607	19.8648	8.31184e-06	0.00390783	8.76181	5.30341	0.724309	chr16	11114063	11116794	2732	-	6	15	10	23	27	30
648	Emc1,Ubr4	ENSMUSG00000078517+ENSMUSG00000066036	E011	285.988	0.00104539	19.8642	8.31408e-06	0.00390783	25.5169	28.844	-0.176822	chr4	139360030	139360179	150	+	301	399	385	188	230	257
649	Arpp21	ENSMUSG00000032503	E022	1469.6	0.000810992	19.8557	8.35122e-06	0.00391925	55.7724	53.2013	0.0680888	chr9	112157690	112157798	109	-	1347	1581	1577	1205	1534	1665
650	Senp7	ENSMUSG00000052917	E002	11.6278	0.0437225	19.822	8.4999e-06	0.0039829	3.14991	7.52985	-1.25731	chr16	56050476	56050837	362	+	14	33	18	2	2	6
651	Sema4d	ENSMUSG00000021451	E016	363.335	0.00148016	19.7748	8.71232e-06	0.00407618	27.7835	29.6639	-0.094483	chr13	51723543	51723655	113	-	511	708	521	153	169	217
652	Grm1	ENSMUSG00000019828	E002	112.44	0.00131467	19.7561	8.79819e-06	0.00411005	15.9364	19.1271	-0.263293	chr10	10688588	10688800	213	-	129	151	148	69	81	115
654	Tagap	ENSMUSG00000033450	E010	991.397	0.00212899	19.6894	9.11033e-06	0.00423643	46.0685	47.4018	-0.0411617	chr17	7932883	7934897	2015	+	943	1105	990	941	957	1053
655	Mvb12b	ENSMUSG00000038740	E004	6.00053	0.0612674	19.6894	9.11039e-06	0.00423643	5.58811	1.62377	1.78302	chr2	33785311	33787167	1857	-	1	0	2	14	6	11
656	Arhgap23	ENSMUSG00000049807	E001	11.7254	0.0125785	19.6863	9.12509e-06	0.0042368	3.58322	7.07985	-0.982463	chr11	97415533	97415667	135	+	23	17	21	5	4	3
657	Cnp	ENSMUSG00000006782	E001	274.9	0.0097938	19.6793	9.15902e-06	0.0042461	28.934	21.4147	0.434162	chr11	100574904	100575068	165	+	445	444	453	98	117	164
658	Mmab	ENSMUSG00000029575	E003	39.1829	0.0065166	19.668	9.2132e-06	0.0042623	12.0491	8.542	0.496285	chr5	114434628	114435277	650	-	26	22	34	53	38	59
659	Mbp	ENSMUSG00000041607	E016	20294	0.000557491	19.6662	9.22192e-06	0.0042623	96.8634	99.3092	-0.0359762	chr18	82554583	82554750	168	+	37926	44974	40073	2423	2627	1704
660	Slc7a11	ENSMUSG00000027737	E005	3771.27	0.00102775	19.5812	9.64143e-06	0.00444946	77.4364	73.2579	0.0800281	chr3	50370530	50370799	270	-	3628	4180	4140	3364	3284	4288
661	Acsl3,Utp14b	ENSMUSG00000032883+ENSMUSG00000079470	E007	429.246	0.00444536	19.5739	9.67831e-06	0.00445322	35.6367	29.952	0.250712	chr1	78664326	78667584	3259	+	369	398	451	371	522	474
662	2210011C24Rik,Mir1199	ENSMUSG00000074217+ENSMUSG00000080665	E002	20.6074	0.0243722	19.5738	9.67879e-06	0.00445322	9.41854	6.04129	0.640647	chr8	84010239	84010492	254	-	19	31	31	14	18	14
663	Sytl2	ENSMUSG00000030616	E019	29.8692	0.0049746	19.5665	9.71582e-06	0.00446353	7.25365	10.6413	-0.552897	chr7	90385043	90385144	102	+	43	53	39	12	21	18
664	Cntnap1	ENSMUSG00000017167	E001	81.4493	0.00499088	19.5156	9.97831e-06	0.00457722	16.833	12.9029	0.383596	chr11	101170523	101170957	435	+	55	66	68	82	95	122
665	Ddr2	ENSMUSG00000026674	E026	4.64739	0.0309019	19.4944	1.00896e-05	0.00461794	4.22528	0.110522	5.25663	chr1	170110367	170110501	135	-	0	0	0	6	8	13
666	9430041J12Rik	ENSMUSG00000086155	E011	1193.55	0.000788863	19.4929	1.00973e-05	0.00461794	49.0223	50.4697	-0.0419795	chr7	4119680	4119808	129	-	1536	1592	1558	997	753	862
668	Nudc	ENSMUSG00000028851	E008	1560.37	0.000365176	19.4493	1.03304e-05	0.00471041	56.7618	54.444	0.0601463	chr4	133535668	133535871	204	-	1489	1665	1441	1615	1505	1671
669	Matn4	ENSMUSG00000016995	E005	194.939	0.00578749	19.4461	1.03476e-05	0.00471122	25.1697	20.6224	0.287473	chr2	164393918	164396724	2807	-	252	162	218	165	184	194
670	Asun	ENSMUSG00000040250	E041	92.3249	0.00258364	19.4395	1.03836e-05	0.00471746	17.6131	14.1389	0.316979	chr6	146577301	146577780	480	-	95	77	66	91	110	112
671	Dnaic1	ENSMUSG00000061322	E017	12.7182	0.0300209	19.436	1.04025e-05	0.00471746	2.85808	6.92878	-1.27756	chr4	41631644	41631787	144	+	30	21	23	2	3	1
672	Tmem189,Gm20431,Ube2v1	ENSMUSG00000090213+ENSMUSG00000089739+ENSMUSG00000078923	E023	1867.51	0.000356163	19.4351	1.04077e-05	0.00471746	58.5643	60.2829	-0.0417262	chr2	167643736	167644182	447	-	2010	2319	2069	1610	1624	1719
673	Hdc	ENSMUSG00000027360	E010	8.8947	0.0253027	19.4259	1.0458e-05	0.00473321	2.32607	5.86505	-1.33425	chr2	126603842	126603985	144	-	11	15	27	2	1	1
674	Cxcl12	ENSMUSG00000061353	E005	364.435	0.00132086	19.4057	1.05689e-05	0.00477633	32.5581	28.0564	0.214685	chr6	117173492	117173578	87	+	268	360	314	352	407	492
675	Ppp2r5c	ENSMUSG00000017843	E011	1476.36	0.000362082	19.3968	1.06186e-05	0.00478711	55.5208	53.6207	0.0502404	chr12	110568954	110569055	102	+	1412	1689	1551	1345	1376	1570
676	Fubp1	ENSMUSG00000028034	E011	22.0776	0.00839022	19.3958	1.06242e-05	0.00478711	9.47967	5.94599	0.67292	chr3	152214825	152214887	63	+	13	18	10	32	25	32
677	Immp2l	ENSMUSG00000056899	E013	52.6546	0.00568052	19.3668	1.07867e-05	0.00485316	10.2329	13.5644	-0.406611	chr12	41954981	41955242	262	+	83	75	65	24	47	30
678	Alox5	ENSMUSG00000025701	E027	4.82277	0.0252273	19.3493	1.08859e-05	0.00489059	5.87676	2.30014	1.3533	chr6	116460875	116461024	150	-	4	5	4	6	3	7
680	Vps51,NA,Tm7sf2,Zfpl1	ENSMUSG00000024797+ENSMUSG00000100621+ENSMUSG00000024799+ENSMUSG00000024792	E054	332.594	0.000665365	19.3127	1.10963e-05	0.00497049	30.677	27.7201	0.146225	chr19	6069614	6069683	70	-	311	336	320	336	312	388
681	Chadl	ENSMUSG00000063765	E002	561.929	0.0056711	19.3023	1.11575e-05	0.00499054	39.9529	33.9885	0.233252	chr15	81681997	81683952	1956	-	555	562	624	538	571	536
682	Ralgapa1,Gm23394	ENSMUSG00000021027+ENSMUSG00000092949	E005	545.343	0.0004327	19.2675	1.13624e-05	0.00506708	34.9769	37.8216	-0.112806	chr12	55640584	55640711	128	-	571	680	653	406	523	493
683	Eps15	ENSMUSG00000028552	E013	109.078	0.00269178	19.2648	1.13784e-05	0.00506708	15.3174	18.8462	-0.299104	chr4	109312878	109312908	31	+	125	152	169	70	78	79
684	Ier3ip1,Hdhd2	ENSMUSG00000090000+ENSMUSG00000025421	E020	428.775	0.00188611	19.27	1.13474e-05	0.00506708	30.6567	33.9094	-0.14548	chr18	76951113	76951221	109	+	484	634	644	275	267	349
685	Col11a2	ENSMUSG00000024330	E008	20.3853	0.00640638	19.258	1.1419e-05	0.00507772	9.33307	5.97754	0.6428	chr17	34047098	34047277	180	+	22	15	14	26	17	27
686	Sirt2	ENSMUSG00000015149	E006	1076.92	0.000815291	19.1695	1.1961e-05	0.00531103	47.2669	43.9485	0.105017	chr7	28771811	28771859	49	+	1666	1782	1760	455	464	606
687	Fam227b	ENSMUSG00000027209	E009	30.117	0.0114926	19.1657	1.19847e-05	0.00531382	5.77789	7.79122	-0.431307	chr2	126003828	126003993	166	-	60	50	68	6	2	5
688	Ctage5	ENSMUSG00000021000	E021	20.2937	0.0215001	19.1477	1.20984e-05	0.00534868	5.22537	9.31074	-0.833364	chr12	59146336	59146362	27	+	29	46	26	5	13	9
689	Dennd5a	ENSMUSG00000035901	E032	168.726	0.00373411	19.1488	1.20911e-05	0.00534868	18.8222	22.9831	-0.288138	chr7	109935482	109935553	72	-	212	280	231	80	109	138
690	Hmgn2	ENSMUSG00000003038	E020	29.7174	0.00661348	19.135	1.21793e-05	0.00537664	10.3515	8.05859	0.361247	chr4	133966796	133966956	161	-	26	38	34	30	27	25
691	Gm6061,Gclm	ENSMUSG00000093392+ENSMUSG00000028124	E017	567.392	0.000871003	19.1271	1.22299e-05	0.00539118	35.5816	38.4857	-0.113192	chr3	122262617	122262802	186	+	569	723	686	474	471	538
692	Sept8	ENSMUSG00000018398	E025	9976.55	0.00185371	19.1188	1.22831e-05	0.00539901	101.421	96.8399	0.0666882	chr11	53548291	53549565	1275	+	9573	11339	10153	9620	10572	8878
693	Itsn1	ENSMUSG00000022957	E085	770.322	0.00051315	19.1195	1.22781e-05	0.00539901	43.7814	40.54	0.110971	chr16	91911959	91912985	1027	+	688	829	788	757	719	871
694	Igsf1	ENSMUSG00000031111	E025	16.85	0.00861177	19.0805	1.25319e-05	0.00550047	8.93627	5.35973	0.737513	chrX	49797653	49797735	83	-	17	22	21	15	3	26
695	Rnf146	ENSMUSG00000038876	E005	1758.26	0.000423206	19.0613	1.26589e-05	0.00554821	59.0789	57.3199	0.0436077	chr10	29347219	29347883	665	-	1736	1989	1846	1559	1727	1787
696	Sema4d	ENSMUSG00000021451	E014	410.246	0.00125397	19.0047	1.30394e-05	0.00570678	29.6096	31.2188	-0.0763469	chr13	51720506	51720604	99	-	574	770	604	176	223	220
697	Appl2	ENSMUSG00000020263	E030	293.774	0.000991834	18.9291	1.35668e-05	0.00592909	29.0761	25.8332	0.170609	chr10	83611882	83612711	830	-	257	236	291	316	313	344
698	Ptprz1	ENSMUSG00000068748	E004	320.799	0.000649874	18.9081	1.37172e-05	0.00598624	27.9511	29.6879	-0.0869694	chr6	22925830	22925895	66	+	327	405	356	244	254	376
699	Chn2	ENSMUSG00000004633	E009	107.732	0.00132291	18.8963	1.38018e-05	0.00601459	18.8194	15.725	0.259158	chr6	54194026	54194081	56	+	102	115	110	83	119	124
700	Nphs1	ENSMUSG00000006649	E035	673.863	0.00798673	18.8839	1.38917e-05	0.00604513	42.211	37.2484	0.18044	chr7	30484915	30486584	1670	+	581	666	588	835	587	772
701	Pex5l	ENSMUSG00000027674	E026	11.3238	0.0673828	18.8163	1.43931e-05	0.00625437	2.81063	7.50994	-1.41791	chr3	33082230	33082815	586	-	28	24	11	2	4	2
702	Maf	ENSMUSG00000055435	E003	1314.61	0.000539732	18.74	1.49806e-05	0.0065004	52.4353	50.804	0.045595	chr8	115701435	115705754	4320	-	930	1199	1093	1615	1366	1636
703	Ccdc13	ENSMUSG00000079235	E007	34.9252	0.00610823	18.7036	1.52697e-05	0.00661646	7.60482	10.9061	-0.520144	chr9	121800503	121800651	149	-	58	49	66	7	19	20
704	Gm11226,Cdk5rap2	ENSMUSG00000080902+ENSMUSG00000039298	E030	24.9314	0.0102675	18.6696	1.55443e-05	0.00672586	9.27248	6.45684	0.522128	chr4	70300566	70300675	110	-	14	13	12	41	38	26
705	Tlcd1,mmu-mir-7653	ENSMUSG00000019437+ENSMUSG00000099101	E005	35.2875	0.00568472	18.6427	1.57648e-05	0.00681164	11.8156	8.35117	0.500647	chr11	78178237	78178650	414	+	36	31	34	35	26	51
706	Gm20425,Srprb,Trf	ENSMUSG00000090639+ENSMUSG00000032553+ENSMUSG00000032554	E041	179.539	0.00383464	18.6321	1.58531e-05	0.00684008	18.6465	21.5407	-0.208159	chr9	103223085	103223113	29	-	245	339	321	85	75	62
707	Tmem63b	ENSMUSG00000036026	E027	58.8959	0.0185926	18.6273	1.58929e-05	0.00684756	10.0177	15.0558	-0.587774	chr17	45678963	45679001	39	-	79	85	103	28	22	51
708	Aldoc	ENSMUSG00000017390	E020	570.842	0.000447952	18.6152	1.59944e-05	0.00688158	35.8741	38.2763	-0.0935095	chr11	78326709	78326760	52	+	589	729	699	518	419	525
709	Gcc2	ENSMUSG00000038039	E014	156.838	0.00178073	18.5898	1.62086e-05	0.00696391	22.384	18.8556	0.247477	chr10	58269262	58269335	74	+	123	165	151	141	159	210
710	Bicd2	ENSMUSG00000037933	E010	1486.36	0.00187903	18.5434	1.66082e-05	0.00712557	56.788	52.6481	0.109205	chr13	49383254	49384970	1717	+	1383	1691	1500	1287	1540	1598
711	Gpm6b	ENSMUSG00000031342	E015	55133.9	0.00233835	18.5253	1.67667e-05	0.00718347	144.261	141.859	0.0242311	chrX	166386952	166388988	2037	+	62266	73098	65404	40717	48405	47020
712	Homer1	ENSMUSG00000007617	E024	329.576	0.000687962	18.5074	1.69243e-05	0.00724083	30.1077	28.1921	0.0948388	chr13	93402271	93402306	36	+	279	433	385	256	366	288
713	Itih3	ENSMUSG00000006522	E015	3.54224	0.040486	18.4945	1.70392e-05	0.00727977	0.104079	4.11058	-5.30359	chr14	30914052	30914129	78	-	6	10	7	0	0	0
714	Phldb1	ENSMUSG00000048537	E021	154.823	0.00335914	18.4918	1.70637e-05	0.00728003	17.452	21.4602	-0.298275	chr9	44700962	44701086	125	-	255	204	261	72	73	96
715	Sync	ENSMUSG00000001333	E008	128.078	0.0043016	18.4048	1.78608e-05	0.00760948	17.2998	19.861	-0.199183	chr4	129308042	129308559	518	+	138	164	193	88	85	121
716	Rffl	ENSMUSG00000020696	E010	35.7966	0.0150117	18.3377	1.85008e-05	0.00786614	7.65522	11.3349	-0.566258	chr11	82818416	82818603	188	-	58	71	46	8	21	21
717	Gm20425,Srprb,Trf	ENSMUSG00000090639+ENSMUSG00000032553+ENSMUSG00000032554	E050	6.88538	0.018257	18.3363	1.85148e-05	0.00786614	6.48429	2.85313	1.1844	chr9	103228329	103228442	114	-	5	5	5	6	11	9
718	NA	ENSMUSG00000102234	E002	13.0958	0.103597	18.3146	1.87263e-05	0.00794491	2.2599	7.45255	-1.72147	chr1	182488561	182488705	145	+	24	19	36	4	0	0
720	Mt1	ENSMUSG00000031765	E001	1809.86	0.000356698	18.2794	1.90754e-05	0.0080706	59.4839	57.4707	0.0496733	chr8	94179089	94179338	250	+	1975	2744	2197	1374	1306	1523
721	Wnk1	ENSMUSG00000045962	E063	15.4087	0.0141069	18.2689	1.91813e-05	0.00810415	4.35605	7.91644	-0.861832	chr6	119965665	119965922	258	-	24	21	35	5	4	8
722	Tns3	ENSMUSG00000020422	E034	52.6269	0.00315066	18.2633	1.92378e-05	0.00811677	9.9073	12.725	-0.361097	chr11	8600555	8600592	38	-	85	79	94	18	18	36
723	Fam122b	ENSMUSG00000036022	E016	57.2794	0.0046734	18.2556	1.93156e-05	0.00813834	14.3682	11.1108	0.370918	chrX	53269021	53269798	778	-	45	73	50	46	71	62
724	Gad1	ENSMUSG00000070880	E019	43.6612	0.033071	18.2502	1.93707e-05	0.0081503	13.2671	7.67818	0.789014	chr2	70584601	70585121	521	+	23	18	21	34	86	76
725	Aatk	ENSMUSG00000025375	E020	83.9349	0.0118992	18.237	1.95053e-05	0.00819565	12.3988	17.1864	-0.471068	chr11	120016808	120016872	65	-	99	147	132	53	54	36
726	Erbb4	ENSMUSG00000062209	E020	73.1171	0.00244594	18.233	1.95464e-05	0.00820161	15.6204	12.5287	0.318202	chr1	68305845	68305938	94	-	47	72	51	72	95	101
727	NA,Pak4	ENSMUSG00000109336+ENSMUSG00000030602	E026	67.1004	0.00265387	18.2127	1.97561e-05	0.00827823	11.607	14.9573	-0.365851	chr7	28560799	28560924	126	-	96	106	95	36	32	52
728	Mef2b,2310045N01Rik	ENSMUSG00000079033+ENSMUSG00000002345	E014	49.691	0.0237015	18.196	1.99294e-05	0.00833936	8.75344	14.0063	-0.678157	chr8	70147090	70147256	167	+	94	89	51	18	27	30
729	Gm21887	ENSMUSG00000095562	E004	104.959	0.00388288	18.1079	2.08737e-05	0.00872253	18.5103	14.7857	0.324128	chrX	170010744	170010764	21	+	66	85	86	158	125	97
730	Col4a4	ENSMUSG00000067158	E016	1.38654	0.0793542	18.089	2.10821e-05	0.00879759	0.10674	3.67421	-5.10527	chr1	82486483	82486664	182	-	2	3	4	0	0	0
731	Tmem191c	ENSMUSG00000055692	E035	1304.21	0.000288722	18.073	2.12596e-05	0.00885954	52.9903	50.7966	0.0609967	chr16	17278206	17278657	452	+	1323	1219	1262	1408	1273	1329
732	2610017I09Rik	ENSMUSG00000060424	E017	581.439	0.00252622	18.0647	2.13524e-05	0.00887395	39.5646	34.8324	0.183779	chr1	42692941	42693026	86	-	467	566	486	581	800	572
733	Cbx6,Npcd,Nptxr	ENSMUSG00000089715+ENSMUSG00000089837+ENSMUSG00000022421	E008	3091.21	0.000378976	18.065	2.13492e-05	0.00887395	69.0158	72.1642	-0.0643554	chr15	79794256	79794475	220	-	3342	4055	3602	2432	2529	2923
734	Sox6	ENSMUSG00000051910	E031	13.1319	0.0184567	18.0563	2.14464e-05	0.00890091	4.0188	7.61252	-0.921611	chr7	115824419	115824710	292	-	18	19	30	3	5	8
736	Rps2-ps10	ENSMUSG00000091957	E002	1237.52	0.16606	18.0494	2.15246e-05	0.00891592	33.1887	47.2227	-0.50879	chr18	61259083	61259961	879	-	3528	138	3435	274	158	108
737	Doc2g,Nudt8	ENSMUSG00000024871+ENSMUSG00000024869	E007	167.362	0.0848414	18.0434	2.15922e-05	0.00892496	13.3279	33.0731	-1.31121	chr19	4001796	4002101	306	+	198	184	189	127	156	163
738	NA	ENSMUSG00000102234	E005	18.1785	0.041946	18.0378	2.16564e-05	0.00893939	4.01425	8.50732	-1.08358	chr1	182491511	182491601	91	+	22	34	48	2	2	9
739	Ncam1	ENSMUSG00000039542	E021	1522.95	0.00180544	18.0314	2.1729e-05	0.00895726	53.535	56.3543	-0.0740413	chr9	49545599	49545783	185	-	1694	2161	1917	958	1107	1552
740	Cyfip1	ENSMUSG00000030447	E030	51.2562	0.00912885	17.9556	2.26114e-05	0.00930842	13.9762	9.98125	0.485677	chr7	55898392	55899914	1523	+	31	58	38	60	56	64
741	Nipal3	ENSMUSG00000028803	E011	37.6852	0.0287959	17.944	2.27495e-05	0.00934007	7.34702	12.4153	-0.75689	chr4	135455064	135455335	272	-	63	49	68	25	12	16
742	Alg13	ENSMUSG00000041718	E045	22.408	0.00579966	17.9448	2.27401e-05	0.00934007	6.1932	9.33237	-0.591559	chrX	144363865	144364107	243	+	31	38	32	12	15	11
743	Strada,Ccdc47,Gm25556	ENSMUSG00000069631+ENSMUSG00000078622+ENSMUSG00000088702	E013	49.259	0.00536482	17.9293	2.2926e-05	0.00939989	13.4294	9.95574	0.431794	chr11	106180955	106180983	29	-	42	35	42	42	65	69
744	Arpp21	ENSMUSG00000032503	E056	425.572	0.00161039	17.9267	2.29574e-05	0.00940011	30.3592	34.7391	-0.194431	chr9	112187881	112187904	24	-	517	598	480	260	383	373
745	Mvk	ENSMUSG00000041939	E016	15.392	0.0110524	17.9119	2.31366e-05	0.0094608	4.66809	8.03992	-0.784348	chr5	114452926	114453150	225	+	30	21	22	8	7	7
747	Dclk1	ENSMUSG00000027797	E034	3540.01	0.000172286	17.9036	2.32377e-05	0.00947673	74.45	73.1998	0.0244316	chr3	55502812	55502905	94	+	3039	3955	3604	2968	3935	3932
748	Mid1	ENSMUSG00000035299	E027	40.265	0.0176603	17.8879	2.343e-05	0.00954239	8.47229	12.7499	-0.589666	chrX	169983976	169984083	108	+	39	72	60	28	17	35
749	Nnat	ENSMUSG00000067786	E017	124.342	0.00133264	17.8136	2.43633e-05	0.00990927	20.0935	16.9313	0.247033	chr2	157561516	157561541	26	+	123	128	124	117	82	181
750	Brca1	ENSMUSG00000017146	E018	29.5147	0.00836173	17.8094	2.44176e-05	0.00991814	10.4856	7.66248	0.452523	chr11	101523325	101524192	868	-	25	25	21	37	25	43
751	Cp	ENSMUSG00000003617	E052	216.657	0.00146213	17.7927	2.46331e-05	0.00999235	22.4752	25.6581	-0.191079	chr3	20008540	20009145	606	+	215	258	210	177	199	258
752	Slc38a6	ENSMUSG00000044712	E011	4.54836	0.127514	17.771	2.49147e-05	0.0100932	0.0829816	4.8213	-5.86049	chr12	73310990	73312182	1193	+	2	10	18	0	0	0
753	Gm20441,Gstt3,Ddt	ENSMUSG00000092360+ENSMUSG00000001665+ENSMUSG00000001666	E003	460.926	0.00156524	17.7638	2.50103e-05	0.0101185	32.1458	35.4462	-0.141001	chr10	75771451	75771506	56	-	419	463	463	493	408	528
754	H2afv	ENSMUSG00000041126	E001	384.599	0.00594317	17.7456	2.52497e-05	0.0102018	28.3823	33.8586	-0.254532	chr11	6427229	6428137	909	-	459	518	454	330	304	278
756	Gpm6b	ENSMUSG00000031342	E010	5154.95	0.00075671	17.7032	2.58191e-05	0.0104036	84.2627	81.0585	0.0559309	chrX	166379988	166380159	172	+	5255	6883	6349	3735	4839	4465
757	Arpp21	ENSMUSG00000032503	E073	49.5384	0.00323886	17.7008	2.58514e-05	0.0104036	13.2045	10.2106	0.370957	chr9	112232335	112232501	167	-	41	36	44	43	63	70
758	Syngr1	ENSMUSG00000022415	E007	100.578	0.0183214	17.6743	2.62138e-05	0.0105272	13.5293	19.2285	-0.507165	chr15	80113166	80113441	276	+	122	141	171	76	41	71
759	Med12,Nlgn3,Gm21986	ENSMUSG00000079487+ENSMUSG00000031302+ENSMUSG00000096056	E009	107.522	0.00258294	17.6733	2.62276e-05	0.0105272	18.5674	15.5692	0.25408	chrX	101276665	101276919	255	+	88	86	103	109	129	128
760	Pfkfb3	ENSMUSG00000026773	E014	14.3209	0.0196121	17.65	2.65518e-05	0.0106386	7.7845	4.15773	0.90481	chr2	11479900	11480197	298	-	1	9	8	16	22	29
761	Fubp3	ENSMUSG00000026843	E028	49.1422	0.00344125	17.6479	2.65815e-05	0.0106386	13.3071	10.1011	0.397673	chr2	31612103	31612235	133	+	39	43	46	59	52	54
762	Dmd	ENSMUSG00000045103	E059	45.9665	0.00306676	17.6433	2.66448e-05	0.0106386	9.66291	12.7632	-0.401455	chrX	84373383	84373547	165	+	61	70	60	30	25	38
763	Ccdc6	ENSMUSG00000048701	E006	10.1713	0.0118076	17.6444	2.66305e-05	0.0106386	6.72508	3.61553	0.895346	chr10	70174509	70175010	502	+	4	5	6	12	15	18
765	Rpl35a	ENSMUSG00000060636	E015	91.1865	0.0131132	17.6142	2.70563e-05	0.0107747	18.4334	13.5578	0.443199	chr16	33057543	33058678	1136	+	109	70	92	89	92	94
766	Uspl1	ENSMUSG00000041264	E018	67.4029	0.00573532	17.5773	2.75864e-05	0.0109572	15.5525	11.6897	0.4119	chr5	149191336	149193839	2504	+	49	52	60	59	83	102
767	Fbxo18	ENSMUSG00000058594	E030	277.066	0.00070533	17.5773	2.75857e-05	0.0109572	25.3505	28.356	-0.161638	chr2	11762932	11763021	90	-	308	354	330	200	255	245
768	Mpi	ENSMUSG00000032306	E010	42.5187	0.00605452	17.5684	2.77149e-05	0.010994	12.4279	8.96313	0.471507	chr9	57549295	57549421	127	-	30	24	35	58	45	59
769	Rbm5	ENSMUSG00000032580	E020	373.774	0.000455941	17.5299	2.82832e-05	0.0112048	32.1841	29.2999	0.135456	chr9	107746145	107746180	36	-	362	324	377	333	429	422
770	Arid2,Gm25397	ENSMUSG00000033237+ENSMUSG00000093529	E011	96.0832	0.00196009	17.5225	2.83931e-05	0.0112338	17.6856	14.644	0.272265	chr15	96361574	96361640	67	+	68	87	86	104	94	138
771	Gm11226,Cdk5rap2	ENSMUSG00000080902+ENSMUSG00000039298	E043	22.1676	0.00572399	17.5181	2.84589e-05	0.0112452	8.70953	6.28831	0.469922	chr4	70380191	70380301	111	-	11	10	16	30	31	32
772	Zfp945	ENSMUSG00000059142	E004	87.8773	0.00194756	17.4974	2.87708e-05	0.0113537	14.4072	16.7532	-0.217645	chr17	22857250	22857376	127	-	103	112	106	51	82	85
773	Kazn	ENSMUSG00000040606	E009	33.0515	0.00382396	17.4711	2.91715e-05	0.011497	7.81902	10.7427	-0.458293	chr4	142118075	142118111	37	-	51	52	48	19	15	20
774	Serping1	ENSMUSG00000023224	E002	160.924	0.00136815	17.4486	2.95179e-05	0.0116185	19.438	22.1794	-0.190337	chr2	84765506	84765827	322	-	150	239	217	118	113	155
775	Tjp2	ENSMUSG00000024812	E004	93.0627	0.0055417	17.3786	3.06257e-05	0.012039	17.6813	13.8687	0.350388	chr19	24099453	24099563	111	-	79	71	65	129	99	106
776	Ptprd	ENSMUSG00000028399	E065	190.721	0.00113185	17.3672	3.08099e-05	0.0120958	24.3109	20.9796	0.212613	chr4	76765700	76765758	59	-	154	192	218	163	203	225
777	H2afy	ENSMUSG00000015937	E008	539.47	0.000602008	17.3093	3.17631e-05	0.012454	37.6535	34.7139	0.117268	chr13	56089758	56089857	100	-	469	552	506	510	555	661
778	Sh3glb1	ENSMUSG00000037062	E011	141.554	0.00394505	17.2956	3.19934e-05	0.0125282	21.5067	17.805	0.2725	chr3	144699854	144699877	24	-	137	159	113	125	146	175
779	Cyfip1	ENSMUSG00000030447	E037	291.401	0.000690494	17.2898	3.2091e-05	0.0125342	25.9195	28.6568	-0.144838	chr7	55907319	55907438	120	+	341	424	372	195	218	243
781	Slc15a3	ENSMUSG00000024737	E009	27.5473	0.00787435	17.2859	3.21568e-05	0.0125439	10.3487	7.07714	0.548214	chr19	10848505	10848788	284	+	18	20	22	40	25	38
783	Eif3e	ENSMUSG00000022336	E011	509.416	0.0147501	17.2607	3.2586e-05	0.0126789	30.485	39.4773	-0.37292	chr15	43275237	43275354	118	-	785	690	608	258	298	507
784	Tns3	ENSMUSG00000020422	E031	114.334	0.0102449	17.2495	3.27781e-05	0.0127374	14.511	18.566	-0.355515	chr11	8548932	8549103	172	-	151	192	220	34	58	65
785	D630039A03Rik	ENSMUSG00000052117	E001	55.2233	0.0127919	17.2147	3.33848e-05	0.0129554	11.2191	12.4541	-0.150667	chr4	57908483	57910611	2129	-	20	36	45	62	71	95
786	Rpl35a	ENSMUSG00000060636	E017	73.4976	0.0024963	17.2124	3.34239e-05	0.0129554	15.9495	12.7057	0.328036	chr16	33058824	33060097	1274	+	78	79	82	75	66	63
787	Mbp	ENSMUSG00000041607	E022	5608.01	0.000907539	17.184	3.39284e-05	0.0131342	64.9925	68.2944	-0.0714942	chr18	82575172	82575207	36	+	10738	12172	11123	658	717	410
788	Ptprz1	ENSMUSG00000068748	E005	605.759	0.00163123	17.1782	3.4032e-05	0.0131466	37.1171	39.2269	-0.0797573	chr6	22959630	22959809	180	+	613	749	689	441	463	756
789	Gm21887	ENSMUSG00000095562	E011	90.4863	0.00224141	17.1774	3.40467e-05	0.0131466	14.312	17.2478	-0.269189	chrX	170010988	170011053	66	+	113	108	104	78	69	78
790	Bcan	ENSMUSG00000004892	E005	1457.9	0.000608164	17.1691	3.4196e-05	0.0131709	51.3003	54.0883	-0.0763486	chr3	87990140	87990298	159	-	2179	2036	2244	843	764	952
791	Slmap	ENSMUSG00000021870	E021	26.7962	0.00521589	17.1668	3.42365e-05	0.0131709	10.1838	7.00207	0.540418	chr14	26437160	26438678	1519	-	19	18	20	26	34	43
793	Zfp239	ENSMUSG00000042097	E003	55.3413	0.00259787	17.1376	3.47664e-05	0.0133569	13.8973	11.0061	0.33651	chr6	117863084	117863142	59	+	43	52	57	55	59	67
796	Epb4.1l2	ENSMUSG00000019978	E008	610.521	0.000602642	17.1043	3.53824e-05	0.0135284	35.8691	38.6804	-0.108863	chr10	25471419	25471637	219	+	822	971	846	319	405	422
797	Fryl	ENSMUSG00000070733	E082	2.20886	0.0670707	17.1039	3.53901e-05	0.0135284	3.7032	0.153243	4.59488	chr5	73115256	73115300	45	-	0	0	0	2	4	7
798	Dus4l	ENSMUSG00000020648	E001	201.022	0.00110132	17.0786	3.58643e-05	0.0136925	22.0674	24.0735	-0.125526	chr12	31640055	31640944	890	-	226	220	265	178	170	161
799	Myh2	ENSMUSG00000033196	E031	4.44567	0.048232	17.0585	3.6246e-05	0.0138209	1.39574	4.85872	-1.79955	chr11	67191348	67191466	119	+	9	6	11	1	1	0
801	Pacrg	ENSMUSG00000037196	E007	213.631	0.00835611	17.0107	3.71702e-05	0.014138	21.346	26.5993	-0.317421	chr17	10839761	10840311	551	-	224	250	233	161	192	242
802	Tpk1	ENSMUSG00000029735	E011	3.48019	0.0435378	17.0053	3.72753e-05	0.0141603	4.536	1.24193	1.86884	chr6	43591591	43593042	1452	-	2	0	0	6	4	8
803	Orc3	ENSMUSG00000040044	E030	28.7167	0.00503223	16.9926	3.75266e-05	0.014238	7.349	10.4989	-0.514612	chr4	34598983	34599140	158	-	39	44	40	9	21	26
804	Klc1	ENSMUSG00000021288	E026	29.9139	0.0184587	16.9781	3.78126e-05	0.0143287	6.91333	11.0065	-0.670896	chr12	111795352	111795547	196	+	55	42	39	10	22	17
805	Etfb,mmu-mir-7051,NA,Vsig10l	ENSMUSG00000004610+ENSMUSG00000099210+ENSMUSG00000107482+ENSMUSG00000070604	E014	4.14832	0.0963112	16.9588	3.81996e-05	0.0144574	4.75518	0.93575	2.3453	chr7	43457036	43457245	210	+	0	1	0	9	10	3
806	Txndc16	ENSMUSG00000021830	E045	84.9521	0.00439901	16.9556	3.82653e-05	0.0144643	13.4257	16.9871	-0.339444	chr14	45220170	45220328	159	-	90	127	128	55	53	73
807	Gm11226,Cdk5rap2	ENSMUSG00000080902+ENSMUSG00000039298	E041	24.703	0.0173321	16.9521	3.83354e-05	0.0144729	9.31448	6.36452	0.549424	chr4	70364007	70364130	124	-	6	12	20	40	34	32
808	Airn	ENSMUSG00000078247	E009	23.8066	0.00549247	16.9309	3.87655e-05	0.0146172	6.79325	9.41847	-0.47139	chr17	12814718	12815557	840	+	36	30	32	16	15	17
809	Pla2g4f	ENSMUSG00000046971	E002	3.46719	0.0502507	16.8622	4.01945e-05	0.0151373	3.81815	2.42513	0.654811	chr2	120299966	120300628	663	-	2	5	0	4	2	8
810	Dhdds	ENSMUSG00000012117	E026	114.066	0.00152793	16.8329	4.08188e-05	0.0153534	16.135	19.1156	-0.244559	chr4	134000340	134000393	54	-	126	160	144	89	77	104
811	Trim30a	ENSMUSG00000030921	E008	3.81504	0.035055	16.8249	4.09928e-05	0.0153999	1.36659	4.56237	-1.73921	chr7	104412316	104412623	308	-	9	6	7	1	0	1
812	Tdp1	ENSMUSG00000021177	E018	105.038	0.00146809	16.8179	4.11437e-05	0.0154186	18.4368	15.455	0.25452	chr12	99911648	99911780	133	+	86	93	108	103	125	115
814	Mrps6,Slc5a3	ENSMUSG00000039680+ENSMUSG00000089774	E010	1416.22	0.000581519	16.8053	4.1418e-05	0.0155024	54.1759	53.1788	0.0268007	chr16	92111733	92112227	495	+	1326	1476	1480	1405	1267	1596
815	Arpp21	ENSMUSG00000032503	E038	1233.13	0.00323725	16.7801	4.19711e-05	0.0156902	47.5613	53.9203	-0.181041	chr9	112182726	112182820	95	-	1411	1824	1439	702	1009	1219
816	Plekhh1	ENSMUSG00000060716	E022	54.621	0.00324071	16.7644	4.23191e-05	0.0158009	9.53058	11.1923	-0.231874	chr12	79073399	79073554	156	+	100	103	97	20	11	13
817	Slc24a5	ENSMUSG00000035183	E011	75.2627	0.00272271	16.7557	4.25139e-05	0.0158349	15.6213	13.009	0.264001	chr2	125085657	125085863	207	+	68	50	70	74	93	94
818	Ppp1r12b	ENSMUSG00000073557	E014	33.1949	0.00483023	16.7573	4.24775e-05	0.0158349	11.1427	7.93797	0.489254	chr1	134779110	134780946	1837	-	27	22	24	32	50	42
819	Nfxl1	ENSMUSG00000072889	E026	58.2509	0.00312012	16.7489	4.26665e-05	0.0158723	11.1867	14.3142	-0.355665	chr5	72540854	72541032	179	-	58	73	93	38	44	53
820	1300017J02Rik	ENSMUSG00000033688	E006	2.16219	0.0830363	16.7414	4.28364e-05	0.0159161	0.058975	3.67135	-5.96006	chr9	103254640	103254824	185	-	4	6	4	0	0	0
821	Dtl	ENSMUSG00000037474	E007	4.68886	0.0271699	16.7314	4.3063e-05	0.0159808	4.82988	1.64838	1.55094	chr1	191548296	191548385	90	-	0	2	1	8	8	8
822	Vps51,NA,Tm7sf2,Zfpl1	ENSMUSG00000024797+ENSMUSG00000100621+ENSMUSG00000024799+ENSMUSG00000024792	E053	475.091	0.000761623	16.7156	4.34221e-05	0.0160945	35.65	32.8279	0.11898	chr19	6069465	6069613	149	-	448	487	471	504	434	514
823	Gnao1	ENSMUSG00000031748	E018	1034.23	0.00555613	16.6838	4.41575e-05	0.0163472	43.9529	50.6172	-0.20367	chr8	93956065	93956580	516	+	1204	1310	1458	589	872	932
824	S100b	ENSMUSG00000033208	E003	3623.32	0.00029706	16.6793	4.42615e-05	0.0163659	68.7476	70.0064	-0.026178	chr10	76259928	76261159	1232	+	5600	6939	6043	1562	1144	1487
825	Cpeb1	ENSMUSG00000025586	E028	23.7929	0.00780276	16.6625	4.46561e-05	0.0164918	9.62364	6.4014	0.588196	chr7	81455212	81455232	21	-	9	16	21	34	24	37
826	Pon3	ENSMUSG00000029759	E002	25.3756	0.00562168	16.6532	4.48738e-05	0.0165521	7.10492	10.0264	-0.496907	chr6	5230401	5230529	129	-	32	36	25	16	18	29
827	Enpp2	ENSMUSG00000022425	E034	212.122	0.00149016	16.6416	4.51496e-05	0.0166338	21.4775	25.0123	-0.219806	chr15	54920019	54920146	128	-	200	381	322	144	160	108
828	Fam227b	ENSMUSG00000027209	E002	34.5646	0.00481077	16.6144	4.58027e-05	0.016854	6.97989	8.24754	-0.24076	chr2	125983628	125983765	138	-	57	49	94	11	2	6
829	Nphp3,NA,Acad11	ENSMUSG00000032558+ENSMUSG00000101152+ENSMUSG00000090150	E021	17.2217	0.0125675	16.6021	4.6099e-05	0.0169426	8.56936	5.28058	0.698492	chr9	104024582	104024684	103	+	17	10	8	16	25	26
830	Kif1b	ENSMUSG00000063077	E047	119.274	0.00156643	16.5946	4.62823e-05	0.0169895	19.6364	16.5278	0.248631	chr4	149247885	149247979	95	-	91	122	125	122	110	150
831	Mppe1	ENSMUSG00000062526	E001	2575.99	0.0030748	16.5917	4.63541e-05	0.0169954	64.3343	68.6482	-0.0936356	chr18	67225530	67225884	355	-	2894	3219	2886	1988	2100	2635
833	Pds5b	ENSMUSG00000034021	E020	365.001	0.000577494	16.5835	4.65546e-05	0.017028	29.0955	31.84	-0.130041	chr5	150758672	150758811	140	+	392	472	440	254	333	342
834	Banp	ENSMUSG00000025316	E036	118.943	0.00299465	16.5782	4.66855e-05	0.017035	16.1973	19.5049	-0.268086	chr8	122005552	122005682	131	+	150	148	170	93	80	87
835	Mrps6,Slc5a3	ENSMUSG00000039680+ENSMUSG00000089774	E008	597.133	0.000392844	16.579	4.66639e-05	0.017035	38.5843	37.0859	0.0571419	chr16	92099594	92099733	140	+	563	595	607	585	532	722
836	Hp1bp3	ENSMUSG00000028759	E041	766.081	0.00333161	16.5723	4.68303e-05	0.0170674	39.4428	44.3559	-0.169364	chr4	138243171	138244683	1513	+	962	971	939	540	525	760
838	Gpm6b	ENSMUSG00000031342	E012	3201.94	0.000813245	16.5576	4.7194e-05	0.017144	73.017	69.7923	0.0651645	chrX	166383935	166384000	66	+	3269	4265	3913	2248	3006	2895
839	Ier3ip1,Hdhd2	ENSMUSG00000090000+ENSMUSG00000025421	E009	665.424	0.00247568	16.557	4.7209e-05	0.017144	42.2936	37.1871	0.185637	chr18	76940513	76940689	177	+	671	770	732	546	612	714
840	Gm21464	ENSMUSG00000093954	E012	10.3804	0.0121908	16.5497	4.73927e-05	0.0171902	6.60185	3.60437	0.873123	chr14	69462309	69465011	2703	-	5	6	3	18	14	14
841	Chpt1	ENSMUSG00000060002	E004	38.7055	0.00325742	16.5322	4.78314e-05	0.0173288	8.02615	11.1992	-0.480614	chr10	88471388	88471460	73	-	62	66	67	14	14	20
842	Grip1	ENSMUSG00000034813	E020	88.2688	0.0036672	16.5175	4.82037e-05	0.0174429	13.8811	17.2581	-0.314153	chr10	119985474	119985629	156	+	99	118	117	63	81	62
843	Eps15	ENSMUSG00000028552	E016	134.413	0.0102936	16.5014	4.86133e-05	0.0175631	16.2857	21.2553	-0.38422	chr4	109315845	109315904	60	+	145	218	213	92	89	75
844	Minos1	ENSMUSG00000050608	E007	181.252	0.00283767	16.5	4.86508e-05	0.0175631	23.6931	19.9977	0.244637	chr4	139105904	139105959	56	-	146	163	151	234	196	186
845	Tox	ENSMUSG00000041272	E015	28.9204	0.00687401	16.4962	4.87469e-05	0.017577	7.28306	10.4679	-0.523352	chr4	6990526	6990799	274	-	38	38	48	17	24	13
846	Ctbp2,Fgfr2	ENSMUSG00000030970+ENSMUSG00000030849	E004	111.699	0.001421	16.4863	4.90018e-05	0.017648	15.9972	18.8944	-0.240141	chr7	130163709	130163807	99	-	140	140	140	69	93	103
847	Chpt1	ENSMUSG00000060002	E005	266.04	0.00363282	16.4819	4.91175e-05	0.0176688	23.1796	27.1971	-0.230594	chr10	88471461	88472418	958	-	404	416	415	111	127	187
848	Dclk1	ENSMUSG00000027797	E032	2825.04	0.000223176	16.4625	4.96216e-05	0.0178291	69.3099	67.9232	0.0291562	chr3	55502373	55502450	78	+	2442	3092	2889	2380	3077	3224
849	Epb4.1l2	ENSMUSG00000019978	E013	551.119	0.000422941	16.4216	5.0705e-05	0.018197	34.3594	36.9621	-0.105339	chr10	25488951	25489093	143	+	721	853	800	313	365	360
850	Ptpn4	ENSMUSG00000026384	E044	28.6114	0.00770533	16.4187	5.07814e-05	0.018203	10.3952	7.27173	0.515541	chr1	119836902	119836999	98	-	17	25	18	39	27	44
851	Gm16163,Trim67,Gnpat	ENSMUSG00000090118+ENSMUSG00000036913+ENSMUSG00000031985	E009	70.8508	0.00228184	16.4127	5.09429e-05	0.0182394	15.5462	12.3337	0.333949	chr8	124825935	124826238	304	+	57	56	61	70	76	105
852	Rsph10b,NA,Pms2	ENSMUSG00000075569+ENSMUSG00000104633+ENSMUSG00000079109	E045	9.31496	0.0164284	16.4018	5.12378e-05	0.0183235	6.45622	3.29128	0.972041	chr5	143936985	143937082	98	+	3	6	3	12	12	19
853	Wtap	ENSMUSG00000060475	E017	2.15293	0.061281	16.3917	5.15095e-05	0.0183991	0.166762	3.75171	-4.49169	chr17	12985954	12986241	288	-	3	5	6	0	0	0
854	Gm23930,Slc35f6	ENSMUSG00000093710+ENSMUSG00000029175	E011	30.6998	0.00460134	16.3868	5.16427e-05	0.0184251	10.7416	7.69142	0.481886	chr5	30651379	30653284	1906	+	29	24	18	35	37	39
855	Tbc1d2b	ENSMUSG00000037410	E012	20.2021	0.00729718	16.3653	5.22337e-05	0.0185925	8.71355	5.62538	0.631311	chr9	90238280	90241009	2730	-	9	11	12	29	30	27
856	AC127339.1,Sbno1	ENSMUSG00000099144+ENSMUSG00000038095	E047	3.8314	0.0345455	16.3669	5.21889e-05	0.0185925	4.5056	1.31746	1.77396	chr5	124405730	124407090	1361	-	0	2	0	6	8	6
857	Sirt2	ENSMUSG00000015149	E015	9.34312	0.0177626	16.3588	5.24129e-05	0.0186345	7.02645	3.7275	0.914587	chr7	28777248	28777684	437	+	8	11	11	11	10	5
858	Trmt44	ENSMUSG00000029097	E002	24.5815	0.00547865	16.3487	5.26913e-05	0.0187117	6.78415	9.81293	-0.532517	chr5	35562492	35562608	117	-	36	29	35	14	18	19
859	Rac1	ENSMUSG00000001847	E009	2.1059	0.0598025	16.3268	5.33057e-05	0.0189079	3.52535	0.131524	4.74437	chr5	143517455	143517608	154	-	0	0	0	3	5	4
861	Pacrg	ENSMUSG00000037196	E006	97.4813	0.00986928	16.3153	5.36279e-05	0.0189854	14.2008	18.879	-0.410809	chr17	10777135	10777269	135	-	89	131	123	67	90	98
862	Fam213b	ENSMUSG00000029059	E011	105.289	0.00141829	16.309	5.38088e-05	0.0190199	18.4721	15.5024	0.252861	chr4	154899039	154899068	30	-	89	109	98	123	91	122
863	Lrrc9	ENSMUSG00000021090	E021	10.4061	0.0191096	16.3049	5.39257e-05	0.0190392	6.68945	3.49596	0.936199	chr12	72466858	72466990	133	+	5	1	7	11	18	19
864	Golga2	ENSMUSG00000002546	E039	467.334	0.00117301	16.2968	5.41566e-05	0.0190546	32.4426	35.6263	-0.135054	chr2	32304634	32304879	246	+	497	625	514	359	423	434
865	Phactr3	ENSMUSG00000027525	E005	28.5285	0.0150034	16.2977	5.41308e-05	0.0190546	6.66592	10.3851	-0.639641	chr2	178193084	178193193	110	+	45	43	50	16	6	18
866	Gss	ENSMUSG00000027610	E004	33.0243	0.0148598	16.2984	5.41082e-05	0.0190546	11.399	7.69244	0.567399	chr2	155564211	155564759	549	-	33	15	24	37	41	45
867	Ppp1r3g	ENSMUSG00000050423	E004	477.679	0.00148974	16.2849	5.44972e-05	0.0191523	33.8189	34.8068	-0.0415397	chr13	35968325	35970388	2064	+	449	491	669	453	467	360
868	Lrrn2	ENSMUSG00000026443	E003	25.0578	0.00497623	16.2577	5.52844e-05	0.0193952	6.6585	9.71775	-0.545424	chr1	132880676	132880842	167	+	36	38	38	17	11	15
869	NA	ENSMUSG00000109097	E007	3.7395	0.0871338	16.2566	5.53155e-05	0.0193952	0.990043	4.56852	-2.20616	chr7	70308943	70309189	247	-	6	4	13	0	0	1
870	Apobec3	ENSMUSG00000009585	E042	31.8546	0.00478897	16.2432	5.57104e-05	0.0195112	8.10268	11.0104	-0.442392	chr15	79914960	79915906	947	+	45	32	34	22	24	37
871	Gcdh	ENSMUSG00000003809	E001	630.532	0.000378651	16.2404	5.57908e-05	0.0195116	39.7807	37.6318	0.0801158	chr8	84886393	84887053	661	-	631	624	672	620	622	627
872	Plagl1	ENSMUSG00000019817	E022	2.9831	0.0432231	16.2388	5.58394e-05	0.0195116	4.0823	0.920363	2.14911	chr10	13112885	13112933	49	+	0	0	1	5	6	5
873	Npdc1,Entpd2	ENSMUSG00000015094+ENSMUSG00000015085	E002	67.8182	0.0304335	16.2275	5.61728e-05	0.0196057	10.4497	16.2704	-0.638786	chr2	25395916	25396089	174	+	99	91	124	27	26	57
874	2810407A14Rik	ENSMUSG00000055972	E004	1.02144	0.156301	16.2229	5.63102e-05	0.0196311	3.7937	0.0909047	5.38311	chr16	87792522	87793602	1081	+	0	0	0	2	0	4
875	Kcnn3	ENSMUSG00000000794	E007	5.83462	0.0240666	16.2194	5.6412e-05	0.0196442	5.56234	2.4328	1.19308	chr3	89662518	89662713	196	+	5	1	2	8	7	11
876	Atp6v0d2	ENSMUSG00000028238	E001	2.6879	0.100109	16.2144	5.65619e-05	0.0196515	NA	NA	NA	chr4	19876841	19878380	1540	-	0	2	2	2	6	4
877	Wnk1	ENSMUSG00000045962	E011	99.9854	0.0189143	16.215	5.65455e-05	0.0196515	19.3854	13.7495	0.495594	chr6	119930772	119932668	1897	-	101	62	80	102	133	115
878	Plekhh1	ENSMUSG00000060716	E021	43.1606	0.00640409	16.2071	5.67817e-05	0.0197055	8.01524	10.0495	-0.326306	chr12	79072736	79072913	178	+	77	69	95	13	11	7
879	Kmt2c	ENSMUSG00000038056	E045	74.1558	0.00256559	16.1895	5.73118e-05	0.0198577	15.8204	12.7444	0.311926	chr5	25344908	25345038	131	-	49	60	76	66	85	111
880	RP23-199B2.4	ENSMUSG00000098912	E014	85.1366	0.00211375	16.1882	5.73506e-05	0.0198577	16.8855	13.8225	0.288765	chr3	88830048	88832263	2216	-	73	86	76	79	92	107
881	Mir22hg,Tlcd2,Mir22	ENSMUSG00000085148+ENSMUSG00000038217+ENSMUSG00000065529	E016	10.6903	0.0207196	16.1747	5.77607e-05	0.019977	6.6603	3.47071	0.940357	chr11	75469664	75469901	238	+	1	7	4	15	14	22
882	4930538K18Rik,AU022252	ENSMUSG00000028642+ENSMUSG00000078584	E009	2729.62	0.00137342	16.1712	5.7868e-05	0.0199915	66.2679	69.3462	-0.0655074	chr4	119219842	119225638	5797	-	2783	3449	3252	2232	2276	2661
883	Cnp	ENSMUSG00000006782	E006	6920.73	0.000178532	16.1629	5.81225e-05	0.0200567	81.3237	81.216	0.00191206	chr11	100576451	100576905	455	+	12160	13673	12314	1826	1922	1866
884	Spag5	ENSMUSG00000002055	E018	19.4256	0.0060839	16.1507	5.84969e-05	0.0201631	5.82508	8.83594	-0.601104	chr11	78314705	78314798	94	+	30	23	29	13	13	11
885	Setd5	ENSMUSG00000034269	E001	8.37713	0.0151609	16.1199	5.94558e-05	0.0204705	6.18757	3.09714	0.998437	chr6	113077365	113077560	196	+	2	5	4	13	11	14
886	Elk4,Slc45a3,NA	ENSMUSG00000026436+ENSMUSG00000026435+ENSMUSG00000100037	E007	42.3098	0.015873	16.0917	6.03464e-05	0.0207423	8.49326	12.6007	-0.569109	chr1	131977455	131977945	491	+	44	73	79	24	27	17
887	Ccnb1	ENSMUSG00000041431	E005	22.4009	0.00833499	16.0906	6.03815e-05	0.0207423	6.40762	9.34716	-0.544739	chr13	100779678	100779785	108	-	25	38	33	12	18	13
888	Myh9	ENSMUSG00000022443	E005	222.579	0.00139598	16.0865	6.05144e-05	0.0207646	22.7612	25.7633	-0.178743	chr15	77764300	77764423	124	-	230	283	272	195	187	188
889	Dapp1	ENSMUSG00000028159	E016	26.1933	0.00482994	16.0827	6.06362e-05	0.020783	7.05456	9.8963	-0.488333	chr3	137961442	137961575	134	-	36	30	44	16	19	16
890	Myo6	ENSMUSG00000033577	E042	17.7435	0.0263902	16.0791	6.07524e-05	0.0207912	4.70022	8.53897	-0.861335	chr9	80293527	80293553	27	+	23	30	40	3	5	12
891	Ccdc176	ENSMUSG00000057265	E008	50.394	0.00334895	16.0777	6.07963e-05	0.0207912	12.8564	10.5712	0.28235	chr12	84426708	84427201	494	+	44	38	38	52	64	64
892	Snx22	ENSMUSG00000039452	E002	25.2973	0.00524667	16.0703	6.10342e-05	0.0208492	6.77568	9.6667	-0.512658	chr9	66067513	66067580	68	-	34	43	38	11	14	18
893	Pea15a	ENSMUSG00000013698	E007	104.396	0.00993054	16.0521	6.16229e-05	0.0210032	19.1321	14.9396	0.356857	chr1	172199816	172200407	592	-	112	83	118	93	102	121
894	Lsamp	ENSMUSG00000061080	E027	4.16718	0.030379	16.0539	6.15655e-05	0.0210032	4.65502	1.60073	1.54006	chr16	42169461	42169498	38	+	2	0	1	6	7	8
895	Tpm1	ENSMUSG00000032366	E045	36.8293	0.00342248	16.0434	6.1908e-05	0.0210768	8.50348	11.4808	-0.433102	chr9	67049214	67049262	49	-	47	58	53	24	20	26
896	Sytl2	ENSMUSG00000030616	E012	80.9348	0.0446946	16.0375	6.21012e-05	0.021119	11.0102	17.7696	-0.690563	chr7	90375785	90376192	408	+	130	121	133	43	57	16
897	Mtmr2	ENSMUSG00000031918	E009	5.89134	0.0234511	15.9957	6.34865e-05	0.021566	2.05743	5.24418	-1.34988	chr9	13766806	13766884	79	+	12	12	9	3	0	1
898	6720401G13Rik	ENSMUSG00000085396	E004	88.8388	0.00166458	15.9936	6.35569e-05	0.021566	14.1946	16.9799	-0.258479	chrX	50558231	50558346	116	-	116	97	117	72	64	75
899	Gm16266	ENSMUSG00000086533	E006	8.07547	0.0270085	15.9897	6.36892e-05	0.0215869	6.21438	2.92973	1.08484	chr7	18998847	18998999	153	-	1	6	3	10	10	18
900	Tnip2	ENSMUSG00000059866	E009	6.55757	0.0227462	15.9855	6.38289e-05	0.0216102	2.4314	5.59526	-1.20242	chr5	34501521	34501549	29	-	16	10	9	1	2	3
901	Stk19	ENSMUSG00000061207	E022	95.6262	0.00155869	15.9565	6.4816e-05	0.0219201	17.4318	14.5755	0.258178	chr17	34836777	34836867	91	-	80	82	67	107	123	109
902	Ptprf	ENSMUSG00000033295	E028	196.546	0.00100276	15.9402	6.5375e-05	0.0220846	21.4095	24.3408	-0.185126	chr4	118225799	118226157	359	-	221	237	259	137	165	184
903	Arhgef4	ENSMUSG00000037509	E005	58.8736	0.00223795	15.9322	6.56535e-05	0.0221297	14.1502	11.1167	0.348097	chr1	34745318	34745444	127	+	48	43	45	65	72	77
904	Fat1	ENSMUSG00000070047	E020	160.192	0.00118951	15.934	6.55914e-05	0.0221297	19.1905	22.1762	-0.20862	chr8	45036119	45036316	198	+	196	236	195	96	100	167
905	2610017I09Rik	ENSMUSG00000060424	E006	1108.08	0.000288383	15.9029	6.66751e-05	0.0224493	47.8753	49.7337	-0.054943	chr1	42648201	42648377	177	-	1079	1342	1156	1057	1142	916
906	4833422C13Rik	ENSMUSG00000074782	E001	2081.03	0.00149848	15.9006	6.67559e-05	0.0224517	61.3094	62.3622	-0.0245639	chr13	91701665	91704041	2377	-	2058	2455	2391	1676	1891	2199
907	Ktn1	ENSMUSG00000021843	E034	44.9177	0.0166335	15.8985	6.68301e-05	0.0224519	8.62904	12.8258	-0.571779	chr14	47704438	47704488	51	+	76	85	51	20	29	18
908	Sema4d	ENSMUSG00000021451	E023	201.741	0.00083622	15.891	6.70975e-05	0.0224882	21.1037	22.5888	-0.0981153	chr13	51725390	51725422	33	-	279	360	326	87	94	118
909	Myo6	ENSMUSG00000033577	E043	20.1341	0.0220084	15.8892	6.71593e-05	0.0224882	5.17678	8.94086	-0.788357	chr9	80293945	80293974	30	+	27	35	40	9	12	3
910	2610203C20Rik	ENSMUSG00000074415	E040	34.0107	0.015713	15.8897	6.7144e-05	0.0224882	7.78857	11.7269	-0.590396	chr9	41614990	41615185	196	+	60	37	40	27	17	26
911	Elmo1	ENSMUSG00000041112	E021	825.854	0.000349064	15.872	6.77725e-05	0.0226686	44.7845	42.1548	0.0873022	chr13	20472726	20473287	562	+	742	967	853	712	761	982
912	Gpm6b	ENSMUSG00000031342	E009	3866.16	0.00105064	15.8675	6.79351e-05	0.0226981	77.5847	74.045	0.0673705	chrX	166375633	166375789	157	+	3900	5147	4714	2718	3683	3494
913	Btbd11	ENSMUSG00000020042	E003	113.331	0.00128278	15.8596	6.82186e-05	0.0227457	16.2848	18.8407	-0.210326	chr10	85546442	85546591	150	+	127	142	145	106	70	101
914	Rbm22	ENSMUSG00000024604	E015	38.1164	0.00386331	15.8573	6.83011e-05	0.0227457	11.7041	8.70426	0.427214	chr18	60570599	60570780	182	+	33	24	29	41	50	49
915	Sgip1	ENSMUSG00000028524	E024	690.429	0.000394439	15.858	6.8276e-05	0.0227457	39.118	41.5641	-0.0875045	chr4	102870564	102870724	161	+	666	904	796	526	590	741
916	Ext1	ENSMUSG00000061731	E001	1229.39	0.000703977	15.8543	6.84106e-05	0.0227573	49.6463	52.1585	-0.0712166	chr15	53064038	53068663	4626	-	1271	1439	1372	938	1236	1220
917	Nmb,Sec11a	ENSMUSG00000025723+ENSMUSG00000025724	E005	107.437	0.0404298	15.8428	6.88285e-05	0.0228714	20.4429	12.503	0.709322	chr7	80904134	80904306	173	-	61	36	74	100	180	184
918	Mpp6	ENSMUSG00000038388	E019	339.412	0.00103079	15.8337	6.91587e-05	0.0229561	31.0492	27.9663	0.150867	chr6	50178389	50178520	132	+	340	340	373	325	319	351
919	5830428H23Rik	ENSMUSG00000074733	E018	89.5238	0.00226383	15.8294	6.93179e-05	0.0229839	14.2636	17.1022	-0.261848	chr19	61120319	61120452	134	-	104	96	129	64	82	71
920	Mgrn1	ENSMUSG00000022517	E009	695.324	0.000463802	15.8201	6.96596e-05	0.0230041	41.5892	39.1194	0.0883274	chr16	4918866	4918913	48	+	637	719	705	691	680	758
921	Htr2b	ENSMUSG00000026228	E007	1.40876	0.128073	15.8245	6.94978e-05	0.0230041	0.12325	3.5522	-4.84905	chr1	86111879	86111970	92	-	3	2	4	0	0	0
922	Dysf	ENSMUSG00000033788	E044	5.51028	0.0230913	15.819	6.96989e-05	0.0230041	5.18164	2.10271	1.30116	chr6	84129471	84129564	94	+	2	3	0	9	7	11
923	Col16a1	ENSMUSG00000040690	E012	19.0236	0.00673546	15.8196	6.96754e-05	0.0230041	5.82195	8.84626	-0.603565	chr4	130051817	130051851	35	+	25	22	31	12	13	14
924	Tor4a	ENSMUSG00000059555	E001	183.276	0.00206995	15.8175	6.97558e-05	0.0230041	21.2755	22.898	-0.106027	chr2	25192966	25195056	2091	-	180	175	165	198	173	208
925	Sorcs1	ENSMUSG00000043531	E005	15.1271	0.01228	15.8065	7.01614e-05	0.0231129	4.72761	7.91945	-0.744288	chr19	50152760	50152920	161	-	23	21	29	2	10	10
926	Macf1	ENSMUSG00000028649	E096	42.5805	0.00317292	15.803	7.02904e-05	0.0231304	9.27186	12.3116	-0.409081	chr4	123465859	123466074	216	-	53	60	68	19	26	39
927	Synj2	ENSMUSG00000023805	E042	18.8886	0.0137776	15.8009	7.03706e-05	0.0231318	5.41064	8.76744	-0.696356	chr17	6029700	6029834	135	+	22	40	27	9	15	5
928	Tnc	ENSMUSG00000028364	E014	40.0997	0.00820021	15.7962	7.05436e-05	0.0231637	8.5354	11.8166	-0.469283	chr4	63993027	63993299	273	-	70	49	65	17	24	23
929	Map3k6	ENSMUSG00000028862	E035	21.7513	0.00649042	15.7821	7.10728e-05	0.0233124	6.30613	9.05214	-0.521505	chr4	133252652	133252928	277	+	25	35	36	11	18	10
930	Macf1	ENSMUSG00000028649	E097	47.973	0.00594981	15.7779	7.12289e-05	0.0233385	9.74187	13.0964	-0.426896	chr4	123469723	123469872	150	-	67	59	79	20	28	45
931	Mbp	ENSMUSG00000041607	E021	10673.8	0.00243826	15.7747	7.13487e-05	0.0233527	79.0346	83.5141	-0.0795349	chr18	82572825	82572926	102	+	20043	23811	21163	1204	1310	734
932	Igsf1	ENSMUSG00000031111	E014	39.6792	0.0039339	15.7643	7.17426e-05	0.0234565	12.0141	8.88955	0.434543	chrX	49790082	49790202	121	-	47	53	66	26	17	37
933	Ptpn3	ENSMUSG00000038764	E015	106.763	0.00143033	15.7493	7.23134e-05	0.0236178	18.2913	15.6406	0.225866	chr4	57235222	57235356	135	-	75	101	93	116	131	122
934	Rasgef1a,mmu-mir-7044	ENSMUSG00000030134+ENSMUSG00000098583	E002	3.58447	0.0872029	15.7423	7.25843e-05	0.0236578	4.49635	0.932656	2.26934	chr6	118066419	118066462	44	+	1	0	0	2	9	9
935	Arpp21	ENSMUSG00000032503	E030	971.54	0.000343273	15.7421	7.25913e-05	0.0236578	47.2414	45.6075	0.050779	chr9	112179103	112179140	38	-	891	1109	1042	771	1000	1089
937	Ncam1	ENSMUSG00000039542	E002	13233.3	0.00706629	15.7285	7.31124e-05	0.0237671	110.593	101.945	0.117474	chr9	49502148	49505047	2900	-	13359	13406	13003	13053	11447	15569
938	Plekhh1	ENSMUSG00000060716	E026	40.2005	0.00552883	15.7285	7.31128e-05	0.0237671	7.75263	9.70942	-0.324699	chr12	79076706	79076835	130	+	67	67	91	12	10	7
940	Sin3b	ENSMUSG00000031622	E017	173.644	0.00257453	15.7154	7.36214e-05	0.0238476	19.8246	23.1542	-0.223979	chr8	72753545	72753637	93	+	223	224	204	146	119	143
941	Gjb6	ENSMUSG00000040055	E006	35.1574	0.00360833	15.7129	7.37207e-05	0.0238476	7.76092	10.8051	-0.477409	chr14	57131987	57132059	73	-	44	66	63	20	16	11
942	Wdfy3	ENSMUSG00000043940	E027	15.1851	0.0125081	15.7136	7.36917e-05	0.0238476	4.54991	7.81447	-0.78031	chr5	101878006	101878059	54	-	20	23	33	8	6	5
943	Ptbp2	ENSMUSG00000028134	E021	581.297	0.00114931	15.7037	7.40795e-05	0.0239383	35.8436	38.9715	-0.120706	chr3	119747592	119747702	111	-	641	805	649	407	457	607
944	Celf4	ENSMUSG00000024268	E008	1698.93	0.000268848	15.701	7.41867e-05	0.0239475	56.6934	58.2078	-0.038031	chr18	25502933	25503080	148	-	1772	2159	1968	1341	1426	1705
945	Nipal3	ENSMUSG00000028803	E002	2.4806	0.0648635	15.6965	7.43608e-05	0.0239784	0.0218181	3.72302	-7.41481	chr4	135446137	135447130	994	-	4	4	8	0	0	0
946	Tlk1	ENSMUSG00000041997	E026	306.251	0.000734656	15.6854	7.47997e-05	0.0240944	29.5642	26.7041	0.146789	chr2	70770004	70770075	72	-	244	336	290	276	339	365
947	Gadl1	ENSMUSG00000056880	E017	58.8178	0.0168783	15.671	7.53711e-05	0.0242529	14.0638	10.6004	0.40787	chr9	116074348	116076176	1829	+	25	42	44	90	75	69
948	Sept5,Gp1bb	ENSMUSG00000072214+ENSMUSG00000050761	E003	95.2904	0.0020371	15.6406	7.65909e-05	0.0246194	14.5775	17.5679	-0.269194	chr16	18621333	18621366	34	-	128	122	115	69	84	63
949	Rc3h2	ENSMUSG00000075376	E023	96.397	0.00181685	15.6308	7.69886e-05	0.0247212	14.8067	17.6717	-0.255188	chr2	37389775	37389856	82	-	109	141	119	57	88	79
950	Aatk	ENSMUSG00000025375	E021	51.9842	0.0180529	15.6219	7.73518e-05	0.0248117	9.43157	13.8119	-0.550342	chr11	120016873	120016897	25	-	66	96	79	31	34	17
951	Ppp1r12b	ENSMUSG00000073557	E011	207.906	0.000817596	15.6182	7.75063e-05	0.0248352	24.9987	22.1187	0.17659	chr1	134773426	134773479	54	-	164	216	217	165	237	261
952	Nat9	ENSMUSG00000015542	E009	8.64029	0.0144053	15.5971	7.83767e-05	0.0250877	6.00933	2.99712	1.00363	chr11	115184795	115184977	183	-	3	4	2	15	11	15
953	Paip1	ENSMUSG00000025451	E026	975.196	0.0023994	15.5897	7.8681e-05	0.0251209	48.5883	44.2352	0.135414	chr13	119457392	119458218	827	+	942	1044	893	950	978	1067
954	Jmjd1c	ENSMUSG00000037876	E009	25.9711	0.00645346	15.5886	7.87274e-05	0.0251209	9.98364	6.91382	0.530084	chr10	67185753	67186311	559	+	13	22	20	32	27	41
955	Specc1	ENSMUSG00000042331	E041	329.046	0.000532603	15.5908	7.86349e-05	0.0251209	27.3732	29.9222	-0.12845	chr11	62219585	62219964	380	+	422	475	436	226	216	250
957	Ncapg	ENSMUSG00000015880	E023	14.7422	0.0223445	15.5784	7.91536e-05	0.0252041	7.8774	4.52839	0.798723	chr5	45693752	45693926	175	+	11	3	9	17	25	21
958	Slc38a3	ENSMUSG00000010064	E014	69.7491	0.00724584	15.5731	7.9377e-05	0.0252271	15.6392	11.9386	0.389538	chr9	107655686	107655934	249	-	50	48	66	83	69	100
959	Irf4	ENSMUSG00000021356	E002	1.95966	0.130989	15.5727	7.93912e-05	0.0252271	3.64349	0.127454	4.83727	chr13	30750548	30750795	248	+	0	0	0	5	2	4
960	Enpp2	ENSMUSG00000022425	E010	224.95	0.344116	15.5631	7.97948e-05	0.025329	8.54226	30.4214	-1.8324	chr15	54851348	54851422	75	-	439	507	432	3	16	47
961	Prlr,Agxt2,Gm21973	ENSMUSG00000005268+ENSMUSG00000089678+ENSMUSG00000094814	E032	3.59688	0.110188	15.5594	7.99511e-05	0.0253342	0.156519	4.23044	-4.7564	chr15	10346410	10348286	1877	+	7	4	12	0	0	0
962	Eif3e	ENSMUSG00000022336	E010	286.195	0.00407942	15.5588	7.99773e-05	0.0253342	24.8915	29.499	-0.245013	chr15	43272276	43272318	43	-	401	364	312	182	214	280
963	Gm20425,Srprb,Trf	ENSMUSG00000090639+ENSMUSG00000032553+ENSMUSG00000032554	E042	204.029	0.00436538	15.5291	8.12438e-05	0.0257087	20.1243	22.7809	-0.178888	chr9	103223584	103223639	56	-	277	381	361	100	90	70
964	Pmp22	ENSMUSG00000018217	E002	36.7249	0.00366594	15.5076	8.21729e-05	0.0259757	11.5195	8.65225	0.41293	chr11	63131512	63131654	143	+	32	30	26	41	39	51
965	Grb14	ENSMUSG00000026888	E006	166.81	0.00127406	15.494	8.27681e-05	0.0261312	22.4901	19.9416	0.17351	chr2	64917035	64917107	73	-	168	191	143	159	157	189
966	Tbc1d9b	ENSMUSG00000036644	E010	331.725	0.000807411	15.4924	8.28359e-05	0.0261312	27.7087	30.537	-0.140218	chr11	50145183	50145255	73	+	353	423	425	257	288	280
967	Zfp945	ENSMUSG00000059142	E002	1660.85	0.00341633	15.4857	8.31311e-05	0.0261972	59.1294	54.6046	0.114854	chr17	22849030	22852455	3426	-	1388	1873	1405	1495	1903	1955
968	Gm20425,Srprb,Trf	ENSMUSG00000090639+ENSMUSG00000032553+ENSMUSG00000032554	E017	241.282	0.00537145	15.4648	8.4055e-05	0.026461	21.6784	24.6503	-0.185351	chr9	103208795	103209024	230	-	427	373	397	106	114	84
969	Ccdc79	ENSMUSG00000052616	E008	7.66348	0.0217208	15.4542	8.45278e-05	0.0265551	5.71155	2.79048	1.03337	chr8	104452625	104452774	150	-	4	1	3	12	13	11
970	AL591209.1,Rpl19,Gm11629	ENSMUSG00000098992+ENSMUSG00000017404+ENSMUSG00000086716	E005	23.4009	0.00597932	15.4558	8.44555e-05	0.0265551	6.51842	9.53347	-0.548478	chr11	98026924	98026956	33	+	31	43	27	13	17	14
971	Nbas	ENSMUSG00000020576	E011	42.6086	0.00291125	15.4463	8.48823e-05	0.0266116	9.24438	12.2312	-0.403919	chr12	13306904	13306972	69	+	55	64	65	19	28	34
972	Doc2g,Nudt8	ENSMUSG00000024871+ENSMUSG00000024869	E029	70.1661	0.0105906	15.4464	8.48787e-05	0.0266116	12.0274	10.1574	0.243795	chr19	4006110	4006133	24	+	24	11	13	28	165	175
973	Frmd4a	ENSMUSG00000026657	E006	162.439	0.0135404	15.4152	8.62926e-05	0.027026	23.8125	18.111	0.394851	chr2	4018583	4021904	3322	+	128	124	175	171	135	245
974	Gm17275	ENSMUSG00000097347	E001	3539.54	0.000982876	15.412	8.64356e-05	0.027043	73.5161	74.1374	-0.0121415	chr1	180802568	180803908	1341	+	3812	4224	3800	2817	3375	3484
975	Slc22a23	ENSMUSG00000038267	E005	88.0949	0.00254061	15.3957	8.71849e-05	0.0272495	17.1707	14.1269	0.281508	chr13	34193249	34193272	24	-	75	84	92	70	100	112
976	Frmd4a	ENSMUSG00000026657	E039	41.1525	0.00375831	15.3895	8.74713e-05	0.027311	12.2483	9.27789	0.400713	chr2	4559775	4560213	439	+	32	31	46	41	45	52
977	Lgals12	ENSMUSG00000024972	E012	2.67668	0.0747485	15.3865	8.76108e-05	0.0273111	4.36592	1.10108	1.98737	chr19	7606824	7607103	280	-	0	0	2	6	5	2
978	Fbxo8	ENSMUSG00000038206	E004	30.8479	0.0403737	15.3846	8.7701e-05	0.0273111	11.781	6.96146	0.759001	chr8	56569411	56571125	1715	+	25	12	30	37	39	39
979	NA,Col3a1	ENSMUSG00000105211+ENSMUSG00000026043	E067	789.116	0.00590338	15.3837	8.77401e-05	0.0273111	39.3501	45.3147	-0.203611	chr1	45348601	45349706	1106	+	677	655	717	964	887	788
980	Igsf1	ENSMUSG00000031111	E021	1.07684	0.135891	15.3731	8.82343e-05	0.0274369	3.32531	0.0964607	5.1074	chrX	49794945	49795122	178	-	0	0	0	3	1	2
981	Rpl12,Snora65	ENSMUSG00000038900+ENSMUSG00000065124	E023	14.1468	0.00951112	15.3564	8.90192e-05	0.0276528	4.62867	7.65274	-0.725379	chr2	32964046	32964496	451	+	26	21	18	8	9	5
982	Nop16	ENSMUSG00000025869	E002	27.0656	0.00523543	15.3521	8.92236e-05	0.0276881	7.13771	10.1424	-0.506862	chr13	54584536	54584720	185	-	42	36	36	14	17	22
983	Arpp21	ENSMUSG00000032503	E035	13956.9	0.00319476	15.3484	8.93974e-05	0.0277138	104.187	110.664	-0.0870037	chr9	112181007	112182652	1646	-	15855	19807	15610	8681	11847	13964
984	Slc44a1	ENSMUSG00000028412	E010	384.923	0.00264741	15.3424	8.96805e-05	0.0277734	27.8766	28.9779	-0.0558969	chr4	53536323	53536492	170	+	572	771	634	102	167	186
985	Ablim1	ENSMUSG00000025085	E020	15.7228	0.00829961	15.3232	9.05976e-05	0.0280289	5.10455	8.10161	-0.666423	chr19	57041423	57041914	492	-	23	27	20	6	10	12
986	Gm23946,Timm23	ENSMUSG00000077611+ENSMUSG00000013701	E004	11.8148	0.0207366	15.3138	9.10474e-05	0.0281396	3.87815	7.1399	-0.880535	chr14	32180507	32180670	164	-	21	15	22	7	5	3
987	Doc2g,Nudt8	ENSMUSG00000024871+ENSMUSG00000024869	E015	159.544	0.0163457	15.3052	9.14631e-05	0.0282394	17.8581	15.4158	0.212171	chr19	4003700	4003814	115	+	50	30	32	60	355	423
988	Cdc42	ENSMUSG00000006699	E002	8288.46	0.000847303	15.3033	9.15572e-05	0.0282399	95.856	93.1117	0.0419061	chr4	137321762	137322619	858	-	8475	9387	8253	7486	8041	8482
989	Nrap	ENSMUSG00000049134	E018	7.43217	0.0191868	15.3	9.17177e-05	0.0282608	5.84947	2.91469	1.00496	chr19	56342139	56342336	198	-	3	2	5	12	11	10
990	Flt4	ENSMUSG00000020357	E001	2.29917	0.0553596	15.2901	9.22e-05	0.0283808	0.155812	3.6001	-4.53016	chr11	49609263	49609827	565	+	3	6	6	0	0	0
991	Kif20a	ENSMUSG00000003779	E020	740.686	0.00148043	15.2662	9.33727e-05	0.0287128	40.3753	42.548	-0.0756171	chr18	34632301	34633265	965	+	799	786	756	734	683	705
992	D430042O09Rik	ENSMUSG00000032743	E025	267.971	0.00136248	15.2642	9.34692e-05	0.0287135	24.9208	27.9276	-0.164338	chr7	125850299	125851003	705	+	309	310	336	222	210	245
993	Gm2974	ENSMUSG00000079391	E004	4.51709	0.0549737	15.2614	9.36101e-05	0.0287278	4.3265	1.48145	1.54619	chr14	4198150	4198184	35	+	2	0	0	9	11	3
994	1700088E04Rik	ENSMUSG00000033029	E039	34.2797	0.00829196	15.2529	9.40307e-05	0.0288279	11.5434	8.27269	0.480644	chr15	79141155	79141182	28	-	23	31	39	29	42	43
995	Gm20707,Gm13157	ENSMUSG00000093594+ENSMUSG00000078495	E004	15.5616	0.00965371	15.244	9.4476e-05	0.0289354	4.98731	7.95093	-0.672861	chr4	147761221	147761278	58	-	24	30	18	8	7	10
996	Rgsl1	ENSMUSG00000042641	E009	2.85773	0.0655735	15.2271	9.53272e-05	0.0291668	3.8166	0.113117	5.0764	chr1	153792621	153793754	1134	-	0	0	0	3	11	2
997	Pcsk6,Snrpa1,NA	ENSMUSG00000030513+ENSMUSG00000030512+ENSMUSG00000108793	E030	32.9759	0.00415737	15.1936	9.70297e-05	0.0296579	7.84256	10.9123	-0.476557	chr7	66047557	66047669	113	+	52	46	48	19	15	24
998	Gm23811,Gria4	ENSMUSG00000092896+ENSMUSG00000025892	E003	119.422	0.0014598	15.1535	9.9114e-05	0.0302647	16.6013	19.3696	-0.222498	chr9	4427030	4427144	115	-	153	160	144	80	78	119
999	Igsf1	ENSMUSG00000031111	E006	262.618	0.000703356	15.1414	9.97531e-05	0.0304294	21.9065	24.8811	-0.183691	chrX	49784972	49785259	288	-	415	454	517	68	54	155
1000	NA,Ermard,NA	ENSMUSG00000101556+ENSMUSG00000036552+ENSMUSG00000100536	E024	64.4238	0.00249105	15.1304	0.000100332	0.0305755	14.545	11.7204	0.311501	chr17	15021915	15022448	534	+	44	49	51	81	75	82
1001	Gm2974	ENSMUSG00000079391	E003	4.32308	0.0450077	15.1269	0.000100523	0.030603	4.22637	1.48106	1.51278	chr14	4197286	4197417	132	+	2	0	0	8	11	3
1002	Oplah	ENSMUSG00000022562	E045	262.615	0.00400734	15.0948	0.000102243	0.0310886	24.3051	28.2359	-0.216273	chr15	76327428	76328015	588	-	272	334	263	266	217	237
1003	Tmem125	ENSMUSG00000050854	E008	4.60379	0.0290215	15.0934	0.000102322	0.0310886	5.47278	2.30483	1.24761	chr4	118542761	118542962	202	-	3	3	6	7	6	2
1004	Tpm1	ENSMUSG00000032366	E013	295.171	0.000935487	15.0871	0.000102662	0.0311609	26.1729	28.8885	-0.142421	chr9	67028048	67028167	120	-	354	370	362	235	254	223
1005	Sorbs3	ENSMUSG00000022091	E011	43.3234	0.00303448	15.0816	0.000102961	0.0311897	9.38049	12.1588	-0.374269	chr14	70192607	70192693	87	-	62	64	61	22	30	29
1006	4932443I19Rik	ENSMUSG00000090336	E003	6.00097	0.0224266	15.0832	0.000102877	0.0311897	5.4977	2.61075	1.07436	chr8	13706236	13706810	575	+	3	2	4	10	6	10
1007	Ppp6r1	ENSMUSG00000052296	E020	143.687	0.000971744	15.0789	0.000103111	0.0312042	21.1004	18.3102	0.204619	chr7	4641181	4641264	84	-	127	145	131	148	150	162
1008	Gm11226,Cdk5rap2	ENSMUSG00000080902+ENSMUSG00000039298	E025	50.3346	0.00293138	15.0669	0.000103767	0.0313713	12.4274	10.6426	0.223674	chr4	70276474	70276708	235	-	26	38	43	64	66	61
1009	Gm23634,Stmn1	ENSMUSG00000092812+ENSMUSG00000028832	E010	90.6174	0.0022687	15.0521	0.000104586	0.0315567	17.2682	14.4171	0.260333	chr4	134470176	134470666	491	+	74	98	96	92	94	92
1010	RP23-199B2.4	ENSMUSG00000098912	E004	1570.75	0.000667768	15.0528	0.000104546	0.0315567	57.061	54.6114	0.0633041	chr3	88805289	88807018	1730	-	1635	1622	1794	1343	1543	1571
1011	Tssc4	ENSMUSG00000045752	E004	62.7059	0.0113309	15.0472	0.000104853	0.0316059	10.8228	14.781	-0.449669	chr7	143069368	143069423	56	+	81	85	114	45	34	28
1012	Chpf	ENSMUSG00000032997	E009	64.7973	0.00312864	15.041	0.0001052	0.0316792	14.8247	11.9212	0.314474	chr1	75478270	75478412	143	-	53	61	51	68	64	92
1013	Ctbp2,Fgfr2	ENSMUSG00000030970+ENSMUSG00000030849	E081	82.9108	0.00319327	15.0201	0.000106371	0.0320001	16.6401	13.4333	0.308858	chr7	133025764	133025872	109	-	64	72	72	97	86	104
1015	Kif1b	ENSMUSG00000063077	E040	625.756	0.0019295	15.0108	0.0001069	0.0321072	36.5274	40.3495	-0.143573	chr4	149233734	149238483	4750	-	719	841	799	452	503	520
1016	Adsl	ENSMUSG00000022407	E012	2.10209	0.0583096	15.0053	0.000107211	0.0321578	3.43419	0.119067	4.85013	chr15	80948937	80950106	1170	+	0	0	0	4	3	5
1017	Kif20a	ENSMUSG00000003779	E008	17.5747	0.00920638	14.9897	0.0001081	0.0323926	8.20523	5.24901	0.644499	chr18	34628053	34628182	130	+	8	11	10	28	27	18
1018	Jmjd7,Pla2g4b,PLA2G4B	ENSMUSG00000098789+ENSMUSG00000033852+ENSMUSG00000098488	E045	7.16549	0.0164734	14.9705	0.000109203	0.032691	2.68651	5.69399	-1.08371	chr2	120037738	120037873	136	+	13	12	13	3	1	3
1019	Acsl6	ENSMUSG00000020333	E011	15.0282	0.00848307	14.9653	0.000109504	0.0326924	4.63838	7.65522	-0.722824	chr11	54315594	54315762	169	+	22	27	27	4	5	10
1020	Col1a2	ENSMUSG00000029661	E073	1307.3	0.000579965	14.9631	0.000109637	0.0326924	50.9012	53.3518	-0.0678368	chr6	4540516	4541544	1029	+	1075	1483	1460	1152	1339	1417
1021	Kalrn	ENSMUSG00000061751	E011	225.987	0.00111092	14.9646	0.000109547	0.0326924	23.0775	25.8851	-0.165631	chr16	33992859	33993030	172	-	228	294	267	172	207	212
1022	NA	ENSMUSG00000100600	E002	310.516	0.00299297	14.9641	0.000109578	0.0326924	29.6117	27.052	0.130433	chr7	40849153	40851265	2113	-	352	275	311	308	226	401
1023	Kazn	ENSMUSG00000040606	E014	2255.7	0.00444974	14.9611	0.000109748	0.0326936	66.8149	60.4354	0.144775	chr4	142139244	142140807	1564	-	2418	2471	2256	2219	1965	2286
1024	Tns3	ENSMUSG00000020422	E020	112.602	0.00272842	14.9452	0.000110681	0.032918	15.5344	17.962	-0.209481	chr11	8519441	8519570	130	-	144	187	194	51	53	76
1025	Irf6,A130010J15Rik	ENSMUSG00000026638+ENSMUSG00000079144	E014	8.7825	0.0306151	14.9427	0.000110825	0.032918	3.0286	6.30136	-1.05701	chr1	193169282	193169489	208	+	19	12	15	2	2	5
1026	Cdc25a	ENSMUSG00000032477	E023	9.67899	0.0211284	14.943	0.000110806	0.032918	6.46674	3.33311	0.956168	chr9	109890001	109891744	1744	+	5	3	4	18	9	17
1027	Ranbp17	ENSMUSG00000040594	E020	17.4433	0.00761971	14.9322	0.000111444	0.0330697	5.43981	8.35478	-0.619046	chr11	33452444	33452514	71	-	24	31	24	6	12	12
1028	Hps5	ENSMUSG00000014418	E024	27.0097	0.00508043	14.9296	0.000111596	0.0330825	10.1885	7.25512	0.489871	chr7	46775154	46775284	131	-	25	19	23	25	37	32
1029	Slain1	ENSMUSG00000055717	E006	284.719	0.00439964	14.9055	0.000113031	0.0334754	29.5078	25.0998	0.233423	chr14	103684234	103684383	150	+	259	327	318	246	316	257
1030	Dock10	ENSMUSG00000038608	E008	67.3146	0.00228978	14.8891	0.000114018	0.0337352	11.5368	14.4851	-0.328319	chr1	80503919	80503994	76	-	103	103	111	21	37	46
1031	Pacrg	ENSMUSG00000037196	E005	100.026	0.00938232	14.8785	0.000114662	0.0338927	17.7839	14.1323	0.331573	chr17	10630971	10631067	97	-	59	65	64	108	135	163
1032	Gm26799	ENSMUSG00000097579	E004	10.9761	0.0225084	14.8712	0.000115105	0.0339908	6.05588	5.1662	0.229235	chr6	112703872	112704668	797	+	13	13	9	8	8	16
1033	Ppp1r9a	ENSMUSG00000032827	E032	33.1434	0.00378356	14.8625	0.000115641	0.0341159	8.03459	10.9423	-0.445614	chr6	5134689	5134932	244	+	44	53	45	19	23	21
1034	Pdzd2	ENSMUSG00000022197	E006	3496.65	0.00022194	14.8604	0.000115769	0.0341207	73.024	74.1617	-0.0223048	chr15	12372447	12376380	3934	-	3382	4164	3804	2800	3359	3761
1035	Etnk2	ENSMUSG00000070644	E002	37.2142	0.0036564	14.856	0.000116036	0.0341665	11.7455	8.91877	0.397194	chr1	133363576	133364018	443	+	30	46	53	30	30	39
1036	Dync1i2	ENSMUSG00000027012	E016	63.9083	0.0046562	14.8454	0.000116695	0.0343275	14.9164	11.6555	0.355891	chr2	71228691	71230541	1851	+	49	62	52	78	60	81
1038	Doc2g,Nudt8	ENSMUSG00000024871+ENSMUSG00000024869	E030	142.382	0.0129987	14.8343	0.00011738	0.0344625	16.8129	15.2176	0.143821	chr19	4006134	4006267	134	+	55	31	23	63	326	346
1039	Tatdn3	ENSMUSG00000026632	E012	110.476	0.00250496	14.8214	0.000118184	0.034665	16.1897	18.6842	-0.206738	chr1	191055262	191055371	110	-	116	132	145	69	104	111
1040	Gm9754	ENSMUSG00000029360	E002	296.798	0.00114637	14.8132	0.000118703	0.0347505	28.7857	26.5275	0.117863	chr5	118067549	118067602	54	+	288	296	264	311	312	308
1041	4930597O21Rik	ENSMUSG00000053442	E004	68.6518	0.0042079	14.8149	0.000118594	0.0347505	12.6205	14.0537	-0.155177	chr6	66896045	66896521	477	-	99	121	85	35	37	50
1042	Gm26694	ENSMUSG00000097518	E001	2651.71	0.00263889	14.807	0.000119094	0.0348314	65.8231	67.3059	-0.0321395	chr17	25794894	25796781	1888	+	3470	3509	3516	2007	1833	1902
1043	5430416N02Rik	ENSMUSG00000097772	E005	5.59391	0.0292363	14.8016	0.000119435	0.0348977	5.03402	1.97928	1.34673	chr5	100428736	100428993	258	-	1	2	1	12	6	10
1044	Mfrp,C1qtnf5	ENSMUSG00000034739+ENSMUSG00000079592	E021	16.762	0.00722059	14.7862	0.000120416	0.0351344	8.31358	5.59343	0.571737	chr9	44106243	44106421	179	+	11	15	19	21	18	16
1045	Robo2	ENSMUSG00000052516	E008	300.205	0.00703284	14.7852	0.000120475	0.0351344	30.2438	25.1153	0.268071	chr16	73898912	73899184	273	-	215	310	226	304	396	345
1047	Ffar2	ENSMUSG00000051314	E002	4.63472	0.0305299	14.7773	0.000120982	0.0352148	2.32387	5.00767	-1.10761	chr7	30818357	30819115	759	-	6	6	10	2	2	3
1048	Tnc	ENSMUSG00000028364	E012	65.6246	0.00704122	14.765	0.000121773	0.0354113	11.502	14.7724	-0.361022	chr4	63982651	63982923	273	-	79	117	96	30	48	39
1049	Zmat3	ENSMUSG00000027663	E010	135.336	0.00212474	14.755	0.000122421	0.0355658	20.521	17.6722	0.215616	chr3	32362202	32365165	2964	-	115	131	120	140	169	134
1050	Anapc1	ENSMUSG00000014355	E058	12.5867	0.00953967	14.7484	0.000122855	0.0356579	7.20839	4.33132	0.734869	chr2	128677127	128678210	1084	-	7	7	7	17	16	20
1051	Nfasc	ENSMUSG00000026442	E019	31.3887	0.0157099	14.7341	0.00012379	0.0358952	11.2082	7.90197	0.50427	chr1	132601634	132601970	337	-	24	29	44	26	29	39
1052	Maob	ENSMUSG00000040147	E009	139.879	0.00113769	14.7294	0.000124096	0.03592	20.915	18.2453	0.197007	chrX	16732019	16732178	160	-	103	169	156	130	120	173
[truncated: 126 more rows]

## Sheet: Table S5
Table S5. Statistically significant alternative splicing events identified by rMATS (FDR < 0.05) classified according to event type
[truncated: 761 more rows]

[truncated: 5 more sheets: Table S6, Table S7, Table S8, Table S9, Table S10]
